# Supplementary material for: bootGSEA: a bootstrap and rank aggregation pipeline for multi-study and multi-omics enrichment analyses
Source: Front Bioinform. 2024 Apr 3;4:1380928. doi: 10.3389/fbinf.2024.1380928 (PMC11021641; doi:10.3389/fbinf.2024.1380928)
Supplement: Supplementary file 1 [file Table2.XLSX]

## Sheet: CC
GO.ID	Term	OriginalRank_T	bootrank_T	OriginalRank_P	bootrank_P	IntegratedScore	gain_T	gain_P
GO:0000109	nucleotide-excision repair complex	202	37	1	2	0.000667044	165	-1
GO:0000153	cytoplasmic ubiquitin ligase complex	217	41	68	62	0.00187299	176	6
GO:0016021	integral component of membrane	43	1	277	252	0.00197385	42	25
GO:0005914	spot adherens junction	503	1228	2	1	0.00197385	-725	1
GO:0000124	SAGA complex	209	27	101	65	0.00205863	182	36
GO:0000813	ESCRT I complex	278	82	76	64	0.00327626	196	12
GO:0031224	intrinsic component of membrane	50	2	263	244.5	0.00394672	48	18.5
GO:0001527	microfibril	298	94	69	47	0.00430533	204	22
GO:0001533	cornified envelope	299	95	117	87	0.00439742	204	30
GO:0000974	Prp19 complex	293	90	107	103	0.00516923	203	4
GO:0000315	organellar large ribosomal subunit	239	51	113	110	0.00589572	188	3
GO:0012505	endomembrane system	59	3	397	371	0.00591862	56	26
GO:0097229	sperm end piece	1578	1768	3	3	0.00591862	-190	0
GO:0001917	photoreceptor inner segment	315	116	36	60	0.00655642	199	-24
GO:0002178	palmitoyltransferase complex	334	125	49	49	0.00761327	209	0
GO:0071944	cell periphery	86	4	353	319.5	0.00788954	82	33.5
GO:0098965	extracellular matrix of synaptic cleft	1733	1768	4	4	0.00788954	-35	0
GO:0001750	photoreceptor outer segment	312	110	167	128	0.00798309	202	39
GO:0000835	ER ubiquitin ligase complex	282	130	28	23	0.00823451	152	5
GO:0000836	Hrd1p ubiquitin ligase complex	283	132	29	25	0.00848983	151	4
GO:0005643	nuclear pore	371	140	59	100	0.00955008	231	-41
GO:0005681	spliceosomal complex	115	141	72	91	0.009687	-26	-19
GO:0005737	cytoplasm	168	5	347	324	0.00985949	163	23
GO:0000214	tRNA-intron endonuclease complex	224	457	8	5	0.00985949	-233	3
GO:0005669	transcription factor TFIID complex	384	147.5	139	115	0.0106727	236.5	24
GO:0005743	mitochondrial inner membrane	66	152.5	100	119	0.0112574	-86.5	-19
GO:0005886	plasma membrane	99	6	375	340.5	0.0118285	93	34.5
GO:0098985	asymmetric, glutamatergic, excitatory synapse	1736	1768	5	6	0.0118285	-32	-1
GO:0005684	U2-type spliceosomal complex	393	156	27	56	0.0118577	237	-29
GO:0005685	U1 snRNP	394	157.5	110	102	0.0121637	236.5	8
GO:0000839	Hrd1p ubiquitin ligase ERAD-L complex	284	159	30	28	0.0123181	125	2
GO:0005686	U2 snRNP	395	160	18	20	0.0124736	235	-2
GO:0005657	replication fork	375	142	201	161	0.01263	233	40
GO:0030016	myofibril	3	106	195	163	0.0129457	-103	32
GO:0000307	cyclin-dependent protein kinase holoenzyme complex	235	46	177	166	0.0134266	189	11
GO:0001725	stress fiber	307	103	148	167	0.0135889	204	-19
GO:0032991	protein-containing complex	150	7	317	279	0.0137965	143	38
GO:0035692	macrophage migration inhibitory factor receptor complex	1066	1768	12	7	0.0137965	-702	5
GO:0005667	transcription regulator complex	382	146	188	174	0.014752	236	14
GO:0005583	fibrillar collagen trimer	344	176	85	71	0.015093	168	14
GO:0043292	contractile fiber	4	112	203	179	0.015612	-108	24
GO:0005744	TIM23 mitochondrial import inner membrane translocase complex	414	179	94	66	0.015612	235	28
GO:0005887	integral component of plasma membrane	15	8	367	352.5	0.0157635	7	14.5
GO:0042622	photoreceptor outer segment membrane	1144	734	14	8	0.0157635	410	6
GO:0000313	organellar ribosome	237	48	192	190	0.0175897	189	2
GO:0016020	membrane	135	9	416	385.5	0.0177295	126	30.5
GO:0000308	cytoplasmic cyclin-dependent protein kinase holoenzyme complex	236	761	9	9	0.0177295	-525	0
GO:0005759	mitochondrial matrix	422	191	122	133	0.0177753	231	-11
GO:0000123	histone acetyltransferase complex	208	26	240	194	0.0183381	182	46
GO:0005761	mitochondrial ribosome	424	195	193	192	0.0185276	229	1
GO:0005762	mitochondrial large ribosomal subunit	425	196	114	113	0.0187182	229	1
GO:0005740	mitochondrial envelope	107	149	205	197	0.0189097	-42	8
GO:0110165	cellular anatomical entity	176	10	394	356	0.0196946	166	38
GO:0005584	collagen type I trimer	345	1050	10	10	0.0196946	-705	0
GO:0005771	multivesicular body	430	202.5	218	188	0.0200791	227.5	30
GO:0005581	collagen trimer	343	128	214	206	0.0206769	215	8
GO:0005775	vacuolar lumen	432	207.5	157	139.5	0.0208781	224.5	17.5
GO:0005777	peroxisome	434	210	73	99	0.0214877	224	-26
GO:0043229	intracellular organelle	194	11	359	333.5	0.0216587	183	25.5
GO:0150048	cerebellar granule cell to Purkinje cell synapse	1856	1768	6	11	0.0216587	88	-5
GO:0005782	peroxisomal matrix	437	213	158	138	0.022106	224	20
GO:0031226	intrinsic component of plasma membrane	22	12	319	298.5	0.0236218	10	20.5
GO:0046695	SLIK (SAGA-like) complex	1293	1370	15	12	0.0236218	-77	3
GO:0005811	lipid droplet	89	225.5	65	85	0.0248867	-136.5	-20
GO:0098590	plasma membrane region	96	91	233	226	0.0248867	5	7
GO:0005739	mitochondrion	183	147.5	217	227.5	0.0251075	35.5	-10.5
GO:0031410	cytoplasmic vesicle	63	13	376	347.5	0.025584	50	28.5
GO:0035976	transcription factor AP-1 complex	1079	1045	13	13	0.025584	34	0
GO:0005793	endoplasmic reticulum-Golgi intermediate compartment	444	222	283	233	0.0264523	222	50
GO:0005622	intracellular anatomical structure	198	16	269	236	0.0271378	182	33
GO:0097708	intracellular vesicle	64	14	377	350.5	0.0275452	50	26.5
GO:0019008	molybdopterin synthase complex	640	1407	11	14	0.0275452	-767	-3
GO:0000502	proteasome complex	253	59	260	238	0.0275997	194	22
GO:0005838	proteasome regulatory particle	460	241	140	123	0.0282999	219	17
GO:0005819	spindle	452	237	248	241	0.0285353	215	7
GO:0043226	organelle	188	15	352	328.5	0.0295054	173	23.5
GO:0000110	nucleotide-excision repair factor 1 complex	203	467	7	15	0.0295054	-264	-8
GO:0005844	polysome	463	245	264	247	0.0297266	218	17
GO:0005655	nucleolar ribonuclease P complex	373	250	38	42	0.0304531	123	-4
GO:0000428	DNA-directed RNA polymerase complex	248	57	289	254	0.0314354	191	35
GO:0033186	CAF-1 complex	954	1271	20	16	0.0314646	-317	4
GO:0030017	sarcomere	16	258	244	246	0.0324333	-242	-2
GO:0005840	ribosome	462	244	265	259	0.0326852	218	6
GO:0043231	intracellular membrane-bounded organelle	195	17	342	306	0.0334229	178	36
GO:0097361	CIA complex	1588	1508	17	17	0.0334229	80	0
GO:0005911	cell-cell junction	164	265.5	104	107	0.0344758	-101.5	-3
GO:0070013	intracellular organelle lumen	191	74	273	266.5	0.0344758	117	6.5
GO:0031974	membrane-enclosed lumen	192	68	274	268	0.0349962	124	6
GO:0031982	vesicle	72	18	378	344.5	0.0353801	54	33.5
GO:0071942	XPC complex	1495	1768	16	18	0.0353801	-273	-2
GO:0043233	organelle lumen	193	71	275	269.5	0.0355205	122	5.5
GO:0005923	bicellular tight junction	92	271	172	198	0.0357841	-179	-26
GO:0005902	microvillus	499	272	171	145	0.0360486	227	26
GO:0005730	nucleolus	190	157.5	268	273.5	0.0363142	32.5	-5.5
GO:0005912	adherens junction	502	275	146	154	0.0368482	227	-8
GO:0005615	extracellular space	102	123	287	276.5	0.0371167	-21	10.5
GO:0043227	membrane-bounded organelle	197	19	363	337.5	0.0373364	178	25.5
GO:0042272	nuclear RNA export factor complex	1120	1004	22	19	0.0373364	116	3
GO:0005829	cytosol	199	216	272	276.5	0.0373861	-17	-4.5
GO:0005929	cilium	174	280	237	253	0.0382003	-106	-16
GO:0005881	cytoplasmic microtubule	487	262	229	280	0.0382003	225	-51
GO:0099512	supramolecular fiber	82	215	330	282	0.038748	-133	48
GO:0001405	PAM complex, Tim23 associated import motor	295	282	37	27	0.038748	13	10
GO:0043228	non-membrane-bounded organelle	172	20	400	362	0.0392918	152	38
GO:0005925	focal adhesion	509	279	288	285	0.0392996	230	3
GO:0005694	chromosome	187	163.5	304	285	0.0395768	23.5	19
GO:0099081	supramolecular polymer	85	218	332	285	0.039855	-133	47
GO:0043232	intracellular non-membrane-bounded organelle	171	21	401	364.5	0.0412461	150	36.5
GO:0043291	RAVE complex	1185	1467	23	21	0.0412461	-282	2
GO:0008076	voltage-gated potassium channel complex	68	291	118	146	0.0412607	-223	-28
GO:0008021	synaptic vesicle	534	292	175	208	0.0415448	242	-33
GO:0000151	ubiquitin ligase complex	215	29	293	294	0.0421159	186	-1
GO:0005798	Golgi-associated vesicle	75	228	298	295	0.0424029	-153	3
GO:0005576	extracellular region	56	42	292	296	0.0426908	14	-4
GO:0005575	cellular_component	155	22	418	390	0.0431995	133	28
GO:0097224	sperm connecting piece	1573	1336	25	22	0.0431995	237	3
GO:0008180	COP9 signalosome	539	299	186	147	0.0435606	240	39
GO:0005789	endoplasmic reticulum membrane	125	202.5	318	300	0.0438524	-77.5	18
GO:0043235	receptor complex	17	126	312	301.5	0.0444391	-109	10.5
GO:0005783	endoplasmic reticulum	33	23	366	333.5	0.0451519	10	32.5
GO:0009295	nucleoid	556	308	198	199	0.0462224	248	-1
GO:0005758	mitochondrial intermembrane space	23	170	278	309	0.046523	-147	-31
GO:0000139	Golgi membrane	165	24	414	379	0.0471034	141	35
GO:0005663	DNA replication factor C complex	378	551	39	24	0.0471034	-173	15
GO:0005654	nucleoplasm	186	118	336	312	0.0471272	68	24
GO:0009898	cytoplasmic side of plasma membrane	567	315	255	261.5	0.0483473	252	-6.5
GO:0031981	nuclear lumen	189	83	341	317	0.0486548	106	24
GO:0000118	histone deacetylase complex	206	25	421	392	0.0490538	181	29
GO:0014069	postsynaptic density	142	320	236	241	0.0498943	-178	-5
GO:0005770	late endosome	429	201	324	322	0.0505199	228	2
GO:0014704	intercalated disc	576	322	230	224	0.0505199	254	6
GO:0009986	cell surface	25	58	361	323	0.0508342	-33	38
GO:0033596	TSC1-TSC2 complex	972	1338	21	26	0.0510033	-366	-5
GO:0015630	microtubule cytoskeleton	178	321	344	325	0.0514657	-143	19
GO:0015934	large ribosomal subunit	582	327	124	149.5	0.0521011	255	-25.5
GO:0005635	nuclear envelope	364	135	320	328.5	0.0524202	229	-8.5
GO:0016010	dystrophin-associated glycoprotein complex	584	329	111	92	0.0527403	255	19
GO:0000785	chromatin	167	66	328	330	0.0530614	101	-2
GO:0000145	exocyst	214	28	426	401	0.0548993	186	25
GO:0016324	apical plasma membrane	595	336	294	261.5	0.0550085	259	32.5
GO:0043005	neuron projection	116	117	374	337.5	0.0556653	-1	36.5
GO:0034657	GID complex	1002	989	31	29	0.0568459	13	2
GO:0005885	Arp2/3 protein complex	491	344	77	68	0.0576591	147	9
GO:0005794	Golgi apparatus	185	214	356	346	0.0583315	-29	10
GO:0098796	membrane protein complex	51	78	382	347.5	0.0586692	-27	34.5
GO:0000152	nuclear ubiquitin ligase complex	216	30	427	403	0.0587915	186	24
GO:0031390	Ctf18 RFC-like complex	818	755	42	30	0.0587915	63	12
GO:0045202	synapse	166	348	368	331	0.0590078	-182	37
GO:0005776	autophagosome	433	209	282	349	0.0593474	224	-67
GO:0005815	microtubule organizing center	182	235	360	350.5	0.059688	-53	9.5
GO:0016604	nuclear body	114	352	290	281	0.0603721	-238	9
GO:0098797	plasma membrane protein complex	69	353	364	340.5	0.0607156	-284	23.5
GO:0036477	somatodendritic compartment	131	278	379	352.5	0.0607156	-147	26.5
GO:0000159	protein phosphatase type 2A complex	218	31	428	404	0.0607361	187	24
GO:0035339	SPOTS complex	1050	1210	32	31	0.0607361	-160	1
GO:0031090	organelle membrane	139	52	388	354	0.0610601	87	34
GO:0005634	nucleus	200	61	369	356	0.0614056	139	13
GO:0005813	centrosome	169	232	357	356	0.061752	-63	1
GO:0016607	nuclear speck	152	357	89	130	0.0620994	-205	-41
GO:0005768	endosome	87	120	385	358.5	0.0624478	-33	26.5
GO:0000164	protein phosphatase type 1 complex	219	32	429	405	0.0626797	187	24
GO:0071817	MMXD complex	1489	1414	33	32	0.0626797	75	1
GO:0042995	cell projection	153	85	404	361	0.0634988	68	43
GO:0008540	proteasome regulatory particle, base subcomplex	552	361	102	69	0.0634988	191	33
GO:0016591	RNA polymerase II, holoenzyme	615	363	249	200.5	0.0642043	252	48.5
GO:0000176	nuclear exosome (RNase complex)	221	33	431	407	0.0646224	188	24
GO:1902555	endoribonuclease complex	1868	1226	26	33	0.0646224	642	-7
GO:0019866	organelle inner membrane	73	366	116	148	0.06527	-293	-32
GO:0120025	plasma membrane bounded cell projection	138	84	405	364.5	0.06527	54	40.5
GO:0099080	supramolecular complex	119	243	402	367.5	0.0656271	-124	34.5
GO:0017053	transcription repressor complex	624	367	207	176	0.0656271	257	31
GO:0005773	vacuole	122	193.5	386	367.5	0.0659852	-71.5	18.5
GO:0000177	cytoplasmic exosome (RNase complex)	222	34	432	408	0.0665641	188	24
GO:0042584	chromaffin granule membrane	1135	904	52	34	0.0665641	231	18
GO:0005874	microtubule	482	256	380	371	0.0667044	226	9
GO:0010008	endosome membrane	156	313	389	371	0.0670655	-157	18
GO:0000922	spindle pole	285	86	323	373	0.0677905	199	-50
GO:0015629	actin cytoskeleton	30	96	387	374.5	0.0681545	-66	12.5
GO:0000178	exosome (RNase complex)	223	35	433	409	0.0685048	188	24
GO:0099535	synapse-associated extracellular matrix	1782	1399	46	35	0.0685048	383	11
GO:0030054	cell junction	175	197	406	374.5	0.0685194	-22	31.5
GO:0005856	cytoskeleton	112	45	412	379	0.0696201	67	33
GO:0019898	extrinsic component of membrane	648	379	295	271	0.069989	269	24
GO:0000323	lytic vacuole	162	43	398	379	0.0703588	119	19
GO:0000138	Golgi trans cisterna	213	36	425	398	0.0704445	177	27
GO:0017059	serine C-palmitoyltransferase complex	626	459	40	36	0.0704445	167	4
GO:0030018	Z disc	34	381	241	269.5	0.0707296	-347	-28.5
GO:0012506	vesicle membrane	154	313	413	382	0.0711013	-159	31
GO:0005764	lysosome	163	184.5	399	382	0.0714741	-21.5	17
GO:0022624	proteasome accessory complex	655	384	163	141	0.0718478	271	22
GO:0022625	cytosolic large ribosomal subunit	656	385	234	205	0.0722225	271	29
GO:0099030	anchored component of postsynaptic specialization membrane	1748	1356	44	37	0.0723833	392	7
GO:0022626	cytosolic ribosome	657	386	311	308	0.0725982	271	3
GO:0005765	lysosomal membrane	427	200	349	387	0.0729748	227	-38
GO:0098588	bounding membrane of organelle	143	172	417	388	0.0733524	-29	29
GO:0030027	lamellipodium	662	390	325	317	0.0741106	272	8
GO:0000228	nuclear chromosome	227	38	436	413	0.0743211	189	23
GO:0031211	endoplasmic reticulum palmitoyltransferase complex	773	588	41	38	0.0743211	185	3
GO:0000015	phosphopyruvate hydratase complex	201	365	419	391	0.0744911	-164	28
GO:0030055	cell-substrate junction	663	391	297	291	0.0744911	272	6
GO:0000120	RNA polymerase I transcription regulator complex	207	99	422	393	0.0752551	108	29
GO:0005814	centriole	450	234	253	394	0.0756386	216	-141
GO:0030057	desmosome	665	394	126	106	0.0756386	271	20
GO:0000235	astral microtubule	228	39	437	414	0.0762579	189	23
GO:0070522	ERCC4-ERCC1 complex	1393	1405	24	39	0.0762579	-12	-15
GO:0000127	transcription factor TFIIIC complex	211	144	423	396	0.0764085	67	27
GO:0000137	Golgi cis cisterna	212	47	424	397	0.0767949	165	27
GO:0000242	pericentriolar material	229	40	438	415	0.0781937	189	23
GO:0099031	anchored component of postsynaptic density membrane	1749	1357	45	40	0.0781937	392	5
GO:0030425	dendrite	132	402	334	312	0.0787414	-270	22
GO:0097197	tetraspanin-enriched microdomain	1570	1098	54	41	0.0801286	472	13
GO:0030133	transport vesicle	140	405.5	270	273.5	0.0803162	-265.5	-3.5
GO:0000172	ribonuclease MRP complex	220	56	430	406	0.0803162	164	24
GO:0031674	I band	40	410	256	272	0.0819066	-370	-16
GO:0005938	cell cortex	512	283	407	410	0.0819066	229	-3
GO:0000220	vacuolar proton-transporting V-type ATPase, V0 domain	225	50	434	411	0.0823066	175	23
GO:0000221	vacuolar proton-transporting V-type ATPase, V1 domain	226	62	435	412	0.0827076	164	23
GO:0030139	endocytic vesicle	117	412.5	200	222	0.0831096	-295.5	-22
GO:1904090	peptidase inhibitor complex	1889	1284	57	43	0.0839954	605	14
GO:0000243	commitment complex	230	356	439	416	0.0843214	-126	23
GO:0030141	secretory granule	93	416.5	395	400	0.0847273	-323.5	-5
GO:0000275	mitochondrial proton-transporting ATP synthase complex, catalytic sector F(1)	232	183	441	417	0.0847273	49	24
GO:0000276	mitochondrial proton-transporting ATP synthase complex, coupling factor F(o)	233	44	442	418	0.0851341	189	24
GO:0030136	clathrin-coated vesicle	685	418	346	369	0.0851341	267	-23
GO:0005802	trans-Golgi network	449	230	365	419	0.085542	219	-54
GO:0090443	FAR/SIN/STRIPAK complex	1517	1462	34	44	0.0859274	55	-10
GO:0000314	organellar small ribosomal subunit	238	49	444	420	0.0859508	189	24
GO:0000322	storage vacuole	240	396	445	421	0.0863605	-156	24
GO:0000346	transcription export complex	242	53	446	422	0.0867713	189	24
GO:0000347	THO complex	243	121	447	423	0.087183	122	24
GO:0000407	phagophore assembly site	244	54	448	424	0.0875957	190	24
GO:1905961	protein-cysteine S-palmitoyltransferase complex	1910	1348	47	45	0.0878583	562	2
GO:0005903	brush border	500	273	310	425	0.0880094	227	-115
GO:0030176	integral component of endoplasmic reticulum membrane	691	425	284	335.5	0.0880094	266	-51.5
GO:0030312	external encapsulating structure	110	426.5	129	157	0.088424	-316.5	-28
GO:0000408	EKC/KEOPS complex	245	113	449	426	0.088424	132	23
GO:0000421	autophagosome membrane	247	55	451	427	0.0888397	192	24
GO:0030285	integral component of synaptic vesicle membrane	692	426.5	181	135	0.0888397	265.5	46
GO:0000439	transcription factor TFIIH core complex	250	73	453	429	0.0896738	177	24
GO:0044613	nuclear pore central transport channel	1246	1109	53	46	0.0897883	137	7
GO:0005774	vacuolar membrane	431	204	383	430	0.0900924	227	-47
GO:0030424	axon	179	431	307	263	0.0905119	-252	44
GO:0000781	chromosome, telomeric region	258	65	281	431.5	0.0905119	193	-150.5
GO:0030426	growth cone	697	432	300	287	0.0909324	265	13
GO:0005769	early endosome	141	193.5	384	433	0.0913539	-52.5	-49
GO:0030427	site of polarized growth	698	433	302	293	0.0913539	265	9
GO:0031966	mitochondrial membrane	101	434	183	171	0.0917763	-333	12
GO:0000445	THO complex part of transcription export complex	252	127	455	434	0.0917763	125	21
GO:0000775	chromosome, centromeric region	255	60	456	435	0.0921997	195	21
GO:0000776	kinetochore	256	63	457	436	0.0926241	193	21
GO:0030532	small nuclear ribonucleoprotein complex	704	436.5	58	80	0.0926241	267.5	-22
GO:0030659	cytoplasmic vesicle membrane	149	436.5	411	376	0.0930495	-287.5	35
GO:0000779	condensed chromosome, centromeric region	257	64	458	437	0.0930495	193	21
GO:0000782	telomere cap complex	259	80	459	438	0.0934758	179	21
GO:0032584	growth cone membrane	911	684	62	48	0.0936454	227	14
GO:0000783	nuclear telomere cap complex	260	81	460	439	0.0939031	179	21
GO:0030658	transport vesicle membrane	705	439	358	326	0.0939031	266	32
GO:0000786	nucleosome	261	67	461	440	0.0943314	194	21
GO:0000791	euchromatin	262	69	462	441	0.0947607	193	21
GO:0000792	heterochromatin	263	70	463	442	0.0951909	193	21
GO:0000793	condensed chromosome	264	72	464	443	0.0956222	192	21
GO:0000794	condensed nuclear chromosome	265	75	465	444	0.0960544	190	21
GO:0030666	endocytic vesicle membrane	710	444.5	219	184	0.0960544	265.5	35
GO:0030667	secretory granule membrane	79	444.5	247	189	0.0964875	-365.5	58
GO:0030135	coated vesicle	684	416.5	392	445.5	0.0964875	267.5	-53.5
GO:0000795	synaptonemal complex	266	76	466	447	0.0973568	190	19
GO:0110142	ubiquinone biosynthesis complex	1806	1408	55	50	0.0974986	398	5
GO:0000274	mitochondrial proton-transporting ATP synthase, stator stalk	231	165	440	448	0.0977929	66	-8
GO:0000796	condensin complex	267	108	467	449	0.0982299	159	18
GO:0000800	lateral element	269	77	468	450	0.098668	192	18
GO:0000444	MIS12/MIND type complex	251	451	454	431.5	0.099107	-200	22.5
GO:1990391	DNA repair complex	1945	1269	19	51	0.0994237	676	-32
GO:0000803	sex chromosome	272	79	469	452	0.099547	193	17
GO:0030672	synaptic vesicle membrane	713	452	326	290	0.099547	261	36
GO:0000805	X chromosome	273	98	470	453	0.0999879	175	17
GO:0030673	axolemma	714	453	86	111	0.0999879	261	-25
GO:0000808	origin recognition complex	275	254	472	455	0.100873	21	17
GO:0030684	preribosome	718	455	115	126	0.100873	263	-11
GO:0000811	GINS complex	276	392	473	456	0.101317	-116	17
GO:0030686	90S preribosome	719	456	131	122	0.101317	263	9
GO:0070390	transcription export complex 2	1382	1328	43	52	0.101348	54	-9
GO:0000812	Swr1 complex	277	104	474	457	0.101762	173	17
GO:0000815	ESCRT III complex	280	93	476	460	0.103102	187	16
GO:0097525	spliceosomal snRNP complex	1623	1043	35	53	0.103271	580	-18
GO:0034702	ion channel complex	28	166	299	461	0.103551	-138	-162
GO:0000923	equatorial microtubule organizing center	286	224	478	462	0.104	62	16
GO:0034703	cation channel complex	57	464	257	402	0.104903	-407	-145
GO:0000930	gamma-tubulin complex	287	87	479	464	0.104903	200	15
GO:0030681	multimeric ribonuclease P complex	717	567	50	54	0.105193	150	-4
GO:0000931	gamma-tubulin large complex	288	186	480	465	0.105355	102	15
GO:0000932	P-body	289	88	481	467	0.106264	201	14
GO:0045211	postsynaptic membrane	74	468	81	98	0.106719	-394	-17
GO:0000938	GARP complex	290	260	482	468	0.106719	30	14
GO:0042583	chromaffin granule	1134	729	79	55	0.107114	405	24
GO:0000939	inner kinetochore	291	324	483	469	0.107176	-33	14
GO:0030880	RNA polymerase complex	733	469	291	258	0.107176	264	33
GO:0031253	cell projection membrane	90	470	213	214	0.107633	-380	-1
GO:0000940	outer kinetochore	292	89	484	470	0.107633	203	14
GO:0001401	SAM complex	294	332	485	471	0.108092	-38	14
GO:0001520	outer dense fiber	297	133	487	472	0.108551	164	15
GO:0001650	fibrillar center	302	97	488	473	0.109012	205	15
GO:0019897	extrinsic component of plasma membrane	647	378	345	474	0.109473	269	-129
GO:0001651	dense fibrillar component	303	233	489	475	0.109936	70	14
GO:0001726	ruffle	308	105	362	476.5	0.110399	203	-114.5
GO:0001652	granular component	304	150	490	476.5	0.110863	154	13.5
GO:0140268	endoplasmic reticulum-plasma membrane contact site	1842	1342	56	57	0.110954	500	-1
GO:0001669	acrosomal vesicle	95	100	491	478	0.111329	-5	13
GO:0001673	male germ cell nucleus	305	101	492	480	0.112262	204	12
GO:0001674	female germ cell nucleus	306	102	493	481	0.11273	204	12
GO:0033276	transcription factor TFTC complex	962	634	78	58	0.112872	328	20
GO:0031012	extracellular matrix	109	482	130	158	0.1132	-373	-28
GO:0001739	sex chromatin	309	286	494	482	0.1132	23	12
GO:0001741	XY body	311	109	496	483	0.11367	202	13
GO:0031045	dense core granule	45	484	123	79	0.114141	-439	44
GO:0001772	immunological synapse	313	111	497	484	0.114141	202	13
GO:0001891	phagocytic cup	314	114.5	498	485	0.114613	199.5	13
GO:0097228	sperm principal piece	1577	1018	64	59	0.11479	559	5
GO:0001931	uropod	316	137	499	486	0.115086	179	13
GO:0001939	female pronucleus	317	169	500	487	0.11556	148	13
GO:0001940	male pronucleus	318	238	501	488	0.116035	80	13
GO:0002080	acrosomal membrane	320	119	502	489	0.116512	201	13
GO:0016323	basolateral plasma membrane	124	335	351	490	0.116989	-211	-139
GO:0030688	preribosome, small subunit precursor	721	490	95	63	0.116989	231	32
GO:0002102	podosome	48	114.5	506	492	0.117945	-66.5	14
GO:0031967	organelle envelope	147	493	250	265	0.118425	-346	-15
GO:0002116	semaphorin receptor complex	325	129	508	493	0.118425	196	15
GO:0033010	paranodal junction	934	699	51	61	0.118621	235	-10
GO:0002139	stereocilia coupling link	327	205	510	494	0.118906	122	16
GO:0031252	cell leading edge	160	494.5	170	210	0.119388	-334.5	-40
GO:0002177	manchette	333	124	515	495	0.119388	209	20
GO:0002189	ribose phosphate diphosphokinase complex	335	339	516	496	0.119871	-4	20
GO:0031975	envelope	148	498	251	266.5	0.12084	-350	-15.5
GO:0002199	zona pellucida receptor complex	337	269	518	498	0.12084	68	20
GO:0031256	leading edge membrane	113	499.5	162	169	0.121812	-386.5	-7
GO:0031225	anchored component of membrane	775	501	48	77	0.1223	274	-29
GO:0005577	fibrinogen complex	341	311	522	502	0.122789	30	20
GO:0031227	intrinsic component of endoplasmic reticulum membrane	776	502	176	239	0.122789	274	-63
GO:0001740	Barr body	310	380	495	503	0.123278	-70	-8
GO:0031970	organelle envelope lumen	24	504	301	339	0.123769	-480	-38
GO:0005587	collagen type IV trimer	348	181	526	504	0.123769	167	22
GO:0005592	collagen type XI trimer	351	374	529	506	0.124753	-23	23
GO:0009925	basal plasma membrane	128	316	373	507	0.125247	-188	-134
GO:0031234	extrinsic component of cytoplasmic side of plasma membrane	782	509	285	377	0.126237	273	-92
GO:0031248	protein acetyltransferase complex	784	511	261	225	0.127231	273	36
GO:0031258	lamellipodium membrane	788	512	132	97	0.127729	276	35
GO:0005604	basement membrane	358	131	537	513	0.128229	227	24
GO:0030677	ribonuclease P complex	715	514	70	73	0.128729	201	-3
GO:0031300	intrinsic component of organelle membrane	796	515	191	237	0.129231	281	-46
GO:0000306	extrinsic component of vacuolar membrane	234	337	443	516	0.129733	-103	-73
GO:0031301	integral component of organelle membrane	797	516	222	223	0.129733	281	-1
GO:0099025	anchored component of postsynaptic membrane	1745	1196	80	67	0.130093	549	13
GO:0097060	synaptic membrane	103	518	84	104	0.130741	-415	-20
GO:0005614	interstitial matrix	363	134	542	518	0.130741	229	24
GO:0005637	nuclear inner membrane	365	136	543	519	0.131246	229	24
GO:0031304	intrinsic component of mitochondrial inner membrane	800	520	82	94	0.131752	280	-12
GO:0005638	lamin filament	366	289	544	521	0.132259	77	23
GO:0005639	integral component of nuclear inner membrane	367	138	545	522	0.132768	229	23
GO:0031305	integral component of mitochondrial inner membrane	801	522	83	96	0.132768	279	-13
GO:0005640	nuclear outer membrane	368	139	546	523	0.133277	229	23
GO:0005641	nuclear envelope lumen	369	177	547	524	0.133787	192	23
GO:0005642	annulate lamellae	370	373	548	526	0.13481	-3	22
GO:0031312	extrinsic component of organelle membrane	807	526	231	243	0.13481	281	-12
GO:0005652	nuclear lamina	372	180	549	527	0.135323	192	22
GO:0044224	juxtaparanode region of axon	1210	790	63	70	0.135816	420	-7
GO:0005662	DNA replication factor A complex	377	143	552	529	0.136352	234	23
GO:0005664	nuclear origin of replication recognition complex	379	368	553	530	0.136868	11	23
GO:0031314	extrinsic component of mitochondrial inner membrane	809	530	96	78	0.136868	279	18
GO:0005665	RNA polymerase II, core complex	380	168	554	531	0.137385	212	23
GO:0005666	RNA polymerase III complex	381	145	555	532	0.137903	236	23
GO:0000438	core TFIIH complex portion of holo TFIIH complex	249	533	452	463	0.138422	-284	-11
GO:0005668	RNA polymerase transcription factor SL1 complex	383	304	556	533	0.138422	79	23
GO:0098827	endoplasmic reticulum subcompartment	126	534	322	306	0.138942	-408	16
GO:0005672	transcription factor TFIIA complex	385	419	557	534	0.138942	-34	23
GO:0042175	nuclear outer membrane-endoplasmic reticulum membrane network	127	535	331	312	0.139463	-408	19
GO:0005675	transcription factor TFIIH holo complex	388	151	560	535	0.139463	237	25
GO:0097733	photoreceptor cell cilium	1650	1066	61	72	0.139626	584	-11
GO:0005677	chromatin silencing complex	389	152.5	561	536	0.139985	236.5	25
GO:0005680	anaphase-promoting complex	390	154	562	537	0.140508	236	25
GO:0031430	M band	827	537	141	125	0.140508	290	16
GO:0005588	collagen type V trimer	349	538	527	505	0.141031	-189	22
GO:0005682	U5 snRNP	391	155	563	538	0.141031	236	25
GO:0005683	U7 snRNP	392	247	564	539	0.141556	145	25
GO:1902495	transmembrane transporter complex	42	189	354	540	0.142082	-147	-186
GO:0005687	U4 snRNP	396	161	565	541	0.142609	235	24
GO:0005688	U6 snRNP	397	162	566	542	0.143136	235	24
GO:1990907	beta-catenin-TCF complex	2014	1367	71	74	0.143433	647	-3
GO:0005689	U12-type spliceosomal complex	398	163.5	567	543	0.143665	234.5	24
GO:0005697	telomerase holoenzyme complex	403	167	570	544	0.144195	236	26
GO:0000814	ESCRT II complex	279	545	475	458	0.144725	-266	17
GO:0005721	pericentric heterochromatin	407	171	571	545	0.144725	236	26
GO:0031984	organelle subcompartment	157	546	371	344.5	0.145257	-389	26.5
GO:0046658	anchored component of plasma membrane	1291	854	66	75	0.145334	437	-9
GO:0005726	perichromatin fibrils	408	310	572	547	0.145789	98	25
GO:0005732	sno(s)RNA-containing ribonucleoprotein complex	410	173	573	548	0.146323	237	25
GO:0005736	RNA polymerase I complex	411	206	574	549	0.146857	205	25
GO:0031514	motile cilium	843	549	149	221	0.146857	294	-72
GO:0098643	banded collagen fibril	1671	1206	88	76	0.147235	465	12
GO:0005741	mitochondrial outer membrane	412	175	575	550	0.147393	237	25
GO:0005742	mitochondrial outer membrane translocase complex	413	178	576	551	0.147929	235	25
GO:0005746	mitochondrial respirasome	70	182	578	553	0.149005	-112	25
GO:0005747	mitochondrial respiratory chain complex I	416	184.5	579	554	0.149545	231.5	25
GO:0031528	microvillus membrane	849	555	152	114	0.150085	294	38
GO:0005750	mitochondrial respiratory chain complex III	418	217	581	557	0.151169	201	24
GO:0005751	mitochondrial respiratory chain complex IV	36	187.5	582	558	0.151712	-151.5	24
GO:0005753	mitochondrial proton-transporting ATP synthase complex	419	190	583	559	0.152256	229	24
GO:0005757	mitochondrial permeability transition pore complex	421	382	585	560	0.152801	39	25
GO:0005763	mitochondrial small ribosomal subunit	426	199	586	561	0.153348	227	25
GO:0031672	A band	857	561	211	172	0.153348	296	39
GO:0005766	primary lysosome	428	231	587	562	0.153895	197	25
GO:0005767	secondary lysosome	26	187.5	588	563	0.154443	-161.5	25
GO:0031902	late endosome membrane	861	563	315	384	0.154443	298	-69
GO:0005778	peroxisomal membrane	435	211	589	564	0.154992	224	25
GO:0001518	voltage-gated sodium channel complex	296	92	486	566	0.156093	204	-80
GO:0031907	microbody lumen	866	566	159	139.5	0.156093	300	19.5
GO:1990351	transporter complex	47	198	370	567	0.156645	-151	-197
GO:0071014	post-mRNA release spliceosomal complex	1443	973	87	81	0.156724	470	6
GO:0005779	integral component of peroxisomal membrane	436	212	590	568	0.157198	224	22
GO:0005784	Sec61 translocon complex	438	383	591	570	0.158307	55	21
GO:0031965	nuclear membrane	870	570	393	445.5	0.158307	300	-52.5
GO:0071004	U2-type prespliceosome	1434	1006	98	82	0.158619	428	16
GO:0005786	signal recognition particle, endoplasmic reticulum targeting	440	309	593	571	0.158863	131	22
GO:0005787	signal peptidase complex	441	297	594	572	0.15942	144	22
GO:0005788	endoplasmic reticulum lumen	442	219	595	573	0.159978	223	22
GO:0071010	prespliceosome	1439	1012	99	83	0.160513	427	16
GO:0005790	smooth endoplasmic reticulum	443	220	596	574	0.160537	223	22
GO:0005791	rough endoplasmic reticulum	88	207.5	597	575	0.161097	-119.5	22
GO:0032279	asymmetric synapse	146	575	182	180	0.161097	-429	2
GO:0005795	Golgi stack	445	223	598	576	0.161658	222	22
GO:0005796	Golgi lumen	446	225.5	599	577	0.162219	220.5	22
GO:0097038	perinuclear endoplasmic reticulum	1545	999	112	84	0.162406	546	28
GO:0005797	Golgi medial cisterna	447	227	600	579	0.163346	220	21
GO:0005801	cis-Golgi network	448	229	601	580	0.163911	219	21
GO:0005818	aster	451	236	602	581	0.164476	215	21
GO:0032153	cell division site	885	581	223	213	0.164476	304	10
GO:0032154	cleavage furrow	886	582	204	178	0.165043	304	26
GO:0005827	polar microtubule	454	541	604	583	0.165611	-87	21
GO:0097447	dendritic tree	134	584	335	314	0.166179	-450	21
GO:0005828	kinetochore microtubule	455	239	605	584	0.166179	216	21
GO:0043034	costamere	1160	746	108	86	0.166189	414	22
GO:0005832	chaperonin-containing T-complex	457	296	607	585	0.166749	161	22
GO:0032391	photoreceptor connecting cilium	896	586	105	129	0.167319	310	-24
GO:0098794	postsynapse	133	587	348	310	0.167891	-454	38
GO:0005834	heterotrimeric G-protein complex	459	240	609	587	0.167891	219	22
GO:0005839	proteasome core complex	461	242	610	588	0.168463	219	22
GO:0005845	mRNA cap binding complex	464	267	611	589	0.169037	197	22
GO:0005847	mRNA cleavage and polyadenylation specificity factor complex	466	246	613	590	0.169611	220	23
GO:0098644	complex of collagen trimers	1672	1078	106	88	0.169968	594	18
GO:0005849	mRNA cleavage factor complex	468	248	615	591	0.170187	220	24
GO:0005850	eukaryotic translation initiation factor 2 complex	469	486	616	592	0.170763	-17	24
GO:0005851	eukaryotic translation initiation factor 2B complex	470	517	617	593	0.171341	-47	24
GO:0032432	actin filament bundle	902	593	173	202	0.171341	309	-29
GO:0046930	pore complex	1295	858	119	89	0.171856	437	30
GO:0005852	eukaryotic translation initiation factor 3 complex	471	251	618	594	0.171919	220	24
GO:0099503	secretory vesicle	123	595	337	319.5	0.172498	-472	17.5
GO:0005858	axonemal dynein complex	474	252	621	597	0.17366	222	24
GO:0097731	9+0 non-motile cilium	1648	1063	67	90	0.173743	585	-23
GO:0032589	neuron projection membrane	67	598	60	95	0.174242	-531	-35
GO:0005861	troponin complex	14	287	623	599	0.174825	-273	24
GO:0032590	dendrite membrane	58	599.5	133	127	0.17541	-541.5	6
GO:0005785	signal recognition particle receptor complex	439	597	592	600	0.17541	-158	-8
GO:0005865	striated muscle thin filament	35	249	626	603	0.177168	-214	23
GO:0005868	cytoplasmic dynein complex	478	253	627	604	0.177756	225	23
GO:0005869	dynactin complex	479	294	628	605	0.178345	185	23
GO:0005871	kinesin complex	480	255	629	606	0.178935	225	23
GO:0032592	integral component of mitochondrial membrane	916	606	147	173	0.178935	310	-26
GO:0034709	methylosome	1023	667	103	93	0.179399	356	10
GO:0005875	microtubule associated complex	483	257	630	608	0.180118	226	22
GO:0005876	spindle microtubule	484	259	631	609	0.180711	225	22
GO:0005879	axonemal microtubule	485	284	632	611	0.1819	201	21
GO:0005882	intermediate filament	488	263	633	613	0.183093	225	20
GO:0005883	neurofilament	489	264	634	614	0.183691	225	20
GO:0005884	actin filament	490	265.5	635	615	0.18429	224.5	20
GO:0005890	sodium:potassium-exchanging ATPase complex	492	288	636	616	0.18489	204	20
GO:0032993	protein-DNA complex	929	616	309	332	0.18489	313	-23
GO:0005891	voltage-gated calcium channel complex	493	268	637	617	0.18549	225	20
GO:0005833	hemoglobin complex	458	298	608	618	0.186092	160	-10
GO:0005901	caveola	83	261	643	620	0.187299	-178	23
GO:0005826	actomyosin contractile ring	453	620	603	582	0.187299	-167	21
GO:0002141	stereocilia ankle link	329	306	512	621	0.187903	23	-109
GO:0005905	clathrin-coated pit	501	274	644	622	0.188509	227	22
GO:0002142	stereocilia ankle link complex	330	307	513	624	0.189723	23	-111
GO:0005658	alpha DNA polymerase:primase complex	376	625	551	528	0.190332	-249	23
GO:0005915	zonula adherens	504	454	645	625	0.190332	50	20
GO:0005916	fascia adherens	505	295	646	627	0.191552	210	19
GO:0005921	gap junction	507	276	648	628	0.192163	231	20
GO:0005922	connexin complex	508	277	649	629	0.192776	231	20
GO:0005930	axoneme	511	281	651	631	0.194004	230	20
GO:0042579	microbody	1132	726	74	101	0.194437	406	-27
GO:0005942	phosphatidylinositol 3-kinase complex	513	285	652	632	0.194619	228	20
GO:0005943	phosphatidylinositol 3-kinase complex, class IA	514	483	653	633	0.195235	31	20
GO:0005947	mitochondrial alpha-ketoglutarate dehydrogenase complex	517	349	656	635	0.196471	168	21
GO:0005579	membrane attack complex	342	221	523	636	0.19709	121	-113
GO:0005952	cAMP-dependent protein kinase complex	519	326	658	638	0.198332	193	20
GO:0005955	calcineurin complex	522	450	661	642	0.200827	72	19
GO:0060170	ciliary membrane	62	748	145	105	0.201933	-686	40
GO:0002095	caveolar macromolecular signaling complex	322	644	504	491	0.20208	-322	13
GO:0005610	laminin-5 complex	362	646	541	546	0.203337	-284	-5
GO:0005963	magnesium-dependent protein serine/threonine phosphatase complex	527	290	666	647	0.203967	237	19
GO:0005967	mitochondrial pyruvate dehydrogenase complex	530	377	669	649	0.20523	153	20
GO:0005954	calcium- and calmodulin-dependent protein kinase complex	521	650	660	641	0.205863	-129	19
GO:0005968	Rab-protein geranylgeranyltransferase complex	531	643	670	650	0.205863	-112	20
GO:0008023	transcription elongation factor complex	535	293	673	652	0.207132	242	21
GO:0070461	SAGA-type complex	1390	912	136	108	0.207545	478	28
GO:0008024	cyclin/CDK positive transcription elongation factor complex	536	408	674	653	0.207767	128	21
GO:0005749	mitochondrial respiratory chain complex II, succinate dehydrogenase complex (ubiquinone)	417	654	580	555	0.208404	-237	25
GO:0008091	spectrin	538	485	675	654	0.208404	53	21
GO:0099144	anchored component of synaptic membrane	1768	1162	121	109	0.209413	606	12
GO:0005859	muscle myosin complex	475	656	622	598	0.209681	-181	24
GO:0008250	oligosaccharyltransferase complex	541	300	677	656	0.209681	241	21
GO:0002193	MAML1-RBP-Jkappa- ICN1 complex	336	658	517	497	0.210961	-322	20
GO:0008278	cohesin complex	543	370	679	658	0.210961	173	21
GO:0008287	protein serine/threonine phosphatase complex	545	301	680	659	0.211603	244	21
GO:0008290	F-actin capping protein complex	546	473	681	660	0.212246	73	21
GO:0008303	caspase complex	547	302	682	661	0.212889	245	21
GO:0008305	integrin complex	44	303	683	662	0.213534	-259	21
GO:0034705	potassium channel complex	76	663	142	177	0.21418	-587	-35
GO:0008328	ionotropic glutamate receptor complex	548	305	684	663	0.21418	243	21
GO:0120114	Sm-like protein family complex	1818	1202	75	112	0.215013	616	-37
GO:0034708	methyltransferase complex	1022	666	168	186	0.216122	356	-18
GO:0008541	proteasome regulatory particle, lid subcomplex	553	401	688	668	0.217422	152	20
GO:0005606	laminin-1 complex	359	670	538	514	0.218726	-311	24
GO:0090665	glycoprotein complex	1534	991	134	116	0.222466	543	18
GO:0009897	external side of plasma membrane	151	313	701	677	0.22332	-162	24
GO:0035097	histone methyltransferase complex	1042	677	224	175	0.22332	365	49
GO:0097225	sperm midpiece	1574	1015	120	117	0.224327	559	3
GO:0010009	cytoplasmic side of endosome membrane	569	618	703	679	0.224642	-49	24
GO:0008385	IkappaB kinase complex	550	680	686	666	0.225304	-130	20
GO:0010369	chromocenter	570	341	704	680	0.225304	229	24
GO:0010494	cytoplasmic stress granule	572	317	706	681	0.225967	255	25
GO:0043202	lysosomal lumen	1172	762	135	118	0.226187	410	17
GO:0012507	ER to Golgi transport vesicle membrane	573	318	707	682	0.226631	255	25
GO:0012510	trans-Golgi network transport vesicle membrane	574	319	708	683	0.227296	255	25
GO:0014731	spectrin-associated cytoskeleton	577	477	710	685	0.228629	100	25
GO:0005602	complement component C1 complex	357	686	536	512	0.229298	-329	24
GO:0060076	excitatory synapse	1316	875	90	120	0.229904	441	-30
GO:0015030	Cajal body	581	325	714	687	0.229967	256	27
GO:0015935	small ribosomal subunit	583	328	715	688	0.230636	255	27
GO:0016011	dystroglycan complex	585	513	716	689	0.231307	72	27
GO:0044615	nuclear pore nuclear basket	1248	923	97	121	0.231761	325	-24
GO:0016012	sarcoglycan complex	586	653	717	690	0.231979	-67	27
GO:0016234	inclusion body	590	330	721	692	0.233326	260	29
GO:0016235	aggresome	591	331	722	693	0.234001	260	29
GO:0016272	prefoldin complex	592	519	723	694	0.234677	73	29
GO:0016281	eukaryotic translation initiation factor 4F complex	593	388	724	695	0.235354	205	29
GO:0016282	eukaryotic 43S preinitiation complex	594	333.5	725	696	0.236031	260.5	29
GO:0016327	apicolateral plasma membrane	596	338	726	697	0.23671	258	29
GO:0035861	site of double-strand break	1074	697	208	219	0.23671	377	-11
GO:0097730	non-motile cilium	1647	1061	91	124	0.237325	586	-33
GO:0035869	ciliary transition zone	1078	698	153	191	0.23739	380	-38
GO:0016328	lateral plasma membrane	597	340	727	699	0.23807	257	28
GO:0016342	catenin complex	598	342	728	700	0.238752	256	28
GO:0016363	nuclear matrix	599	343	729	701	0.239435	256	28
GO:0016442	RISC complex	600	345.5	730	702	0.240118	254.5	28
GO:0016459	myosin complex	61	333.5	731	703	0.240803	-272.5	28
GO:0036064	ciliary basal body	1087	703	138	230	0.240803	384	-92
GO:0016460	myosin II complex	601	347	732	704	0.241488	254	28
GO:0016461	unconventional myosin complex	602	556	733	706	0.242863	46	27
GO:0036126	sperm flagellum	1090	706	215	234	0.242863	384	-19
GO:0016469	proton-transporting two-sector ATPase complex	603	350	734	707	0.243551	253	27
GO:0016471	vacuolar proton-transporting V-type ATPase complex	604	351	735	708	0.24424	253	27
GO:0016514	SWI/SNF complex	607	354	738	711	0.246315	253	27
GO:0016528	sarcoplasm	78	345.5	739	712	0.247008	-267.5	27
GO:0036452	ESCRT complex	1103	712	143	142	0.247008	391	1
GO:0016529	sarcoplasmic reticulum	608	355	740	714	0.248398	253	26
GO:0016580	Sin3 complex	610	358	742	716	0.249791	252	26
GO:0071339	MLL1 complex	1457	947	160	131	0.250276	510	29
GO:0016581	NuRD complex	611	359	743	717	0.250489	252	26
GO:0008622	epsilon DNA polymerase complex	554	718	689	669	0.251189	-164	20
GO:0016586	RSC-type complex	612	360	744	719	0.251889	252	25
GO:0098686	hippocampal mossy fiber to CA3 synapse	1684	1083	178	132	0.252122	601	46
GO:0016589	NURF complex	613	521	745	720	0.25259	92	25
GO:0042383	sarcolemma	1121	720	338	395	0.25259	401	-57
GO:0016592	mediator complex	616	364	747	721	0.253292	252	26
GO:0043198	dendritic shaft	65	722	216	217	0.253995	-657	-1
GO:0016593	Cdc73/Paf1 complex	617	503	748	723	0.254699	114	25
GO:0016600	flotillin complex	618	422	749	724	0.255404	196	25
GO:0071013	catalytic step 2 spliceosome	1442	942	92	134	0.255812	500	-42
GO:0016602	CCAAT-binding factor complex	619	671	750	725	0.25611	-52	25
GO:0016605	PML body	84	362	751	726	0.256817	-278	25
GO:0016942	insulin-like growth factor binding protein complex	623	693	753	728	0.258234	-70	25
GO:0043194	axon initial segment	1168	753	109	136	0.259497	415	-27
GO:0017101	aminoacyl-tRNA synthetase multienzyme complex	629	429	757	732	0.26108	200	25
GO:0044665	MLL1/2 complex	1249	823	165	137	0.261339	426	28
GO:0017119	Golgi transport complex	632	369	759	734	0.262508	263	25
GO:0017146	NMDA selective glutamate receptor complex	635	463	762	737	0.264659	172	25
GO:0042641	actomyosin	1146	737	174	203	0.264659	409	-29
GO:0042645	mitochondrial nucleoid	1148	738	199	204	0.265377	410	-5
GO:0000818	nuclear MIS12/MIND complex	281	739	477	602	0.266097	-458	-125
GO:0042734	presynaptic membrane	1153	740	125	149.5	0.266818	413	-24.5
GO:0018995	host cellular component	638	371	765	741	0.267539	267	24
GO:0042788	polysomal ribosome	1155	741	189	160	0.267539	414	29
GO:0005593	FACIT collagen trimer	352	742	530	508	0.268262	-390	22
GO:0019005	SCF ubiquitin ligase complex	639	372	766	742	0.268262	267	24
GO:0019773	proteasome core complex, alpha-subunit complex	642	438	767	743	0.268985	204	24
GO:0043025	neuronal cell body	177	744	305	301.5	0.26971	-567	3.5
GO:0019774	proteasome core complex, beta-subunit complex	643	496	768	744	0.26971	147	24
GO:0005594	collagen type IX trimer	353	745	531	671	0.270435	-392	-140
GO:0019867	outer membrane	646	376	771	745	0.270435	270	26
GO:0019908	nuclear cyclin-dependent protein kinase holoenzyme complex	650	415	773	747	0.271889	235	26
GO:0099523	presynaptic cytosol	1780	1180	137	143	0.272366	600	-6
GO:0020003	symbiont-containing vacuole	651	675	774	748	0.272618	-24	26
GO:0020005	symbiont-containing vacuole membrane	652	676	775	749	0.273347	-24	26
GO:0044295	axonal growth cone	1220	796	164	144	0.2742	424	20
GO:0022627	cytosolic small ribosomal subunit	658	387	778	752	0.275541	271	26
GO:0030008	TRAPP complex	659	460	779	753	0.276275	199	26
GO:0030014	CCR4-NOT complex	660	389	780	754	0.277009	271	26
GO:0030015	CCR4-NOT core complex	661	705	781	755	0.277744	-44	26
GO:0030056	hemidesmosome	664	491	782	756	0.27848	173	26
GO:0030061	mitochondrial crista	1	174	783	757	0.279218	-173	26
GO:0030062	mitochondrial tricarboxylic acid cycle enzyme complex	666	395	784	758	0.279956	271	26
GO:0030117	membrane coat	668	397	785	759	0.280695	271	26
GO:0030118	clathrin coat	669	398	786	760	0.281435	271	26
GO:0043197	dendritic spine	1171	760	209	209	0.281435	411	0
GO:0030119	AP-type membrane coat adaptor complex	670	399	787	761	0.282176	271	26
GO:0030120	vesicle coat	671	400	788	762	0.282918	271	26
GO:0002081	outer acrosomal membrane	321	763	503	510	0.283661	-442	-7
GO:0030121	AP-1 adaptor complex	672	528	789	763	0.283661	144	26
GO:0030122	AP-2 adaptor complex	673	529	790	764	0.284405	144	26
GO:0030123	AP-3 adaptor complex	674	403	791	765	0.28515	271	26
GO:0043204	perikaryon	1174	765	329	428	0.28515	409	-99
GO:0030125	clathrin vesicle coat	676	404	793	767	0.286643	272	26
GO:0044309	neuron spine	120	803.5	127	151	0.287015	-683.5	-24
GO:0030126	COPI vesicle coat	677	405.5	794	769	0.28814	271.5	25
GO:0097729	9+2 motile cilium	1646	1059	93	152	0.288841	587	-59
GO:0030127	COPII vesicle coat	678	446	795	770	0.28889	232	25
GO:0043230	extracellular organelle	1179	770	154	155	0.28889	409	-1
GO:0030128	clathrin coat of endocytic vesicle	679	448	796	771	0.289641	231	25
GO:0030130	clathrin coat of trans-Golgi network vesicle	680	409	797	772	0.290393	271	25
GO:0098984	neuron to neuron synapse	158	1008	128	153	0.290667	-850	-25
GO:0030131	clathrin adaptor complex	681	411	798	773	0.291146	270	25
GO:0030132	clathrin coat of coated pit	682	412.5	799	774	0.291899	269.5	25
GO:0030134	COPII-coated ER to Golgi transport vesicle	683	414	800	775	0.292654	269	25
GO:0005927	muscle tendon junction	510	776	650	630	0.29341	-266	20
GO:0030137	COPI-coated vesicle	686	420	801	776	0.29341	266	25
GO:0043296	apical junction complex	100	777	197	229	0.294166	-677	-32
GO:0030140	trans-Golgi network transport vesicle	687	421	802	777	0.294166	266	25
GO:0030124	AP-4 adaptor complex	675	779	792	766	0.295683	-104	26
GO:0030173	integral component of Golgi membrane	689	423	804	779	0.295683	266	25
GO:0065010	extracellular membrane-bounded organelle	1365	896	155	156	0.296138	469	-1
GO:0030175	filopodium	690	424	805	780	0.296442	266	25
GO:0030286	dynein complex	693	428	806	781	0.297203	265	25
GO:0030289	protein phosphatase 4 complex	694	695	807	782	0.297965	-1	25
GO:0030314	junctional membrane complex	695	569	808	783	0.298727	126	25
GO:0030315	T-tubule	696	430	809	784	0.299491	266	25
GO:0030430	host cell cytoplasm	699	719	810	785	0.300255	-20	25
GO:0099524	postsynaptic cytosol	1781	1181	161	159	0.301601	600	2
GO:0030496	midbody	702	435	813	789	0.303323	267	24
GO:0043679	axon terminus	1205	789	316	315	0.303323	416	1
GO:0030660	Golgi-associated vesicle membrane	706	440	814	790	0.304092	266	24
GO:0030662	coated vesicle membrane	707	441	815	791	0.304863	266	24
GO:0044232	organelle membrane contact site	1213	791	190	207	0.304863	422	-17
GO:0030663	COPI-coated vesicle membrane	708	442	816	792	0.305634	266	24
GO:0030665	clathrin-coated vesicle membrane	709	443	817	793	0.306406	266	24
GO:1990904	ribonucleoprotein complex	184	1297	156	162	0.307055	-1113	-6
GO:0030669	clathrin-coated endocytic vesicle membrane	711	447	818	794	0.307179	264	24
GO:0044291	cell-cell contact zone	1217	794	258	264	0.307179	423	-6
GO:0030670	phagocytic vesicle membrane	712	449	819	795	0.307954	263	24
GO:0044297	cell body	181	797	343	327	0.309505	-616	16
GO:0062023	collagen-containing extracellular matrix	136	895	166	164	0.310686	-759	2
GO:0030687	preribosome, large subunit precursor	720	458	821	799	0.31106	262	22
GO:0098563	intrinsic component of synaptic vesicle membrane	1660	1073	227	165	0.3125	587	62
GO:0005964	phosphorylase kinase complex	528	607	667	802	0.313401	-79	-135
GO:0030863	cortical cytoskeleton	726	461	826	803	0.314183	265	23
GO:0044304	main axon	1227	803.5	212	288	0.314183	423.5	-76
GO:0030864	cortical actin cytoskeleton	727	465	827	804	0.314966	262	23
GO:0030867	rough endoplasmic reticulum membrane	728	466	828	805	0.31575	262	23
GO:0030868	smooth endoplasmic reticulum membrane	729	709	829	806	0.316535	20	23
GO:0044306	neuron projection terminus	1229	806	225	211	0.316535	423	14
GO:0098978	glutamatergic synapse	161	1037	179	168	0.317936	-876	11
GO:0030877	beta-catenin destruction complex	732	557	831	808	0.318107	175	23
GO:0005745	m-AAA complex	415	809	577	552	0.318895	-394	25
GO:0030891	VCB complex	734	672	832	809	0.318895	62	23
GO:0005958	DNA-dependent protein kinase-DNA ligase 4 complex	524	810	663	736	0.319684	-286	-73
GO:0030893	meiotic cohesin complex	736	585	834	810	0.319684	151	24
GO:0030894	replisome	737	472	835	811	0.320474	265	24
GO:0097517	contractile actin filament bundle	1620	1042	150	170	0.321555	578	-20
GO:0030897	HOPS complex	740	510	836	813	0.322057	230	23
GO:0030904	retromer complex	741	474	837	814	0.322849	267	23
GO:0070160	tight junction	94	815	184	218	0.323643	-721	-34
GO:0044391	ribosomal subunit	1239	816	239	231	0.324438	423	8
GO:0030915	Smc5-Smc6 complex	744	701	840	817	0.325233	43	23
GO:0030964	NADH dehydrogenase complex	747	476	844	818	0.32603	271	26
GO:0030485	smooth muscle contractile fiber	701	819	812	787	0.326828	-118	25
GO:0030990	intraciliary transport particle	749	478	846	820	0.327626	271	26
GO:0044853	plasma membrane raft	97	821	303	479	0.328426	-724	-176
GO:0030991	intraciliary transport particle A	750	621	847	821	0.328426	129	26
GO:0030992	intraciliary transport particle B	751	479	848	822	0.329226	272	26
GO:0031010	ISWI-type complex	753	548	850	823	0.330028	205	27
GO:0031011	Ino80 complex	754	480	851	824	0.33083	274	27
GO:0031074	nucleocytoplasmic transport complex	756	487	853	825	0.331634	269	28
GO:0031080	nuclear pore outer ring	757	525	854	826	0.332438	232	28
GO:0031082	BLOC complex	758	489	855	828	0.33405	269	27
GO:0031083	BLOC-1 complex	759	527	856	829	0.334858	232	27
GO:0031091	platelet alpha granule	763	492	858	831	0.336475	271	27
GO:0045121	membrane raft	144	834	409	610	0.338909	-690	-201
GO:0045171	intercellular bridge	77	836	245	256.5	0.340537	-759	-11.5
GO:0031143	pseudopodium	767	494.5	862	836	0.340537	272.5	26
GO:0031166	integral component of vacuolar membrane	768	614	863	837	0.341352	154	26
GO:0045177	apical part of cell	1262	837	271	278	0.341352	425	-7
GO:0048787	presynaptic active zone membrane	1306	868	144	181.5	0.341392	438	-37.5
GO:0045178	basal part of cell	130	838	381	509	0.342168	-708	-128
GO:0031201	SNARE complex	769	497	864	838	0.342168	272	26
GO:0098573	intrinsic component of mitochondrial membrane	1661	1074	151	181.5	0.343189	587	-30.5
GO:0031209	SCAR complex	772	499.5	867	840	0.343803	272.5	27
GO:0031228	intrinsic component of Golgi membrane	777	505	869	841	0.344622	272	28
GO:0071007	U2-type catalytic step 2 spliceosome	1437	937	187	183	0.344986	500	4
GO:0005892	acetylcholine-gated channel complex	494	270	638	842	0.345442	224	-204
GO:0031229	intrinsic component of nuclear inner membrane	778	506	870	843	0.346263	272	27
GO:0008352	katanin complex	549	844	685	664	0.347085	-295	21
GO:0031231	intrinsic component of peroxisomal membrane	779	507	871	845	0.347908	272	26
GO:0099146	intrinsic component of postsynaptic density membrane	1769	1163	196	185	0.348576	606	11
GO:0031232	extrinsic component of external side of plasma membrane	780	536	872	846	0.348732	244	26
GO:0031233	intrinsic component of external side of plasma membrane	781	508	873	847	0.349557	273	26
GO:0019814	immunoglobulin complex	644	407	769	849	0.35121	237	-80
GO:0019815	B cell receptor complex	645	547	770	850	0.352038	98	-80
GO:0098936	intrinsic component of postsynaptic membrane	106	893	169	187	0.352162	-787	-18
GO:0031254	cell trailing edge	786	572	876	851	0.352866	214	25
GO:0014802	terminal cisterna	579	853	712	686	0.354527	-274	26
GO:0031261	DNA replication preinitiation complex	791	574	878	853	0.354527	217	25
GO:0008275	gamma-tubulin small complex	542	855	678	657	0.356191	-313	21
GO:0031264	death-inducing signaling complex	793	715	880	855	0.356191	78	25
GO:0005956	protein kinase CK2 complex	523	856	662	643	0.357025	-333	19
GO:0005971	ribonucleoside-diphosphate reductase complex	533	859	672	651	0.359532	-326	21
GO:0000806	Y chromosome	274	860	471	454	0.360369	-586	17
GO:0048471	perinuclear region of cytoplasm	180	861	408	382	0.361208	-681	26
GO:0031306	intrinsic component of mitochondrial outer membrane	802	523	885	861	0.361208	279	24
GO:0031307	integral component of mitochondrial outer membrane	803	524	886	862	0.362048	279	24
GO:0002947	tumor necrosis factor receptor superfamily complex	340	863	521	501	0.362888	-523	20
GO:0031310	intrinsic component of vacuolar membrane	806	636	887	863	0.362888	170	24
GO:0140513	nuclear protein-containing complex	196	1217	206	193	0.362897	-1021	13
GO:0031313	extrinsic component of endosome membrane	808	559	888	864	0.36373	249	24
GO:0031315	extrinsic component of mitochondrial outer membrane	810	707	889	865	0.364572	103	24
GO:0031332	RNAi effector complex	811	531	890	866	0.365415	280	24
GO:0031362	anchored component of external side of plasma membrane	812	532	891	867	0.36626	280	24
GO:0048786	presynaptic active zone	1305	867	252	399	0.36626	438	-147
GO:0090575	RNA polymerase II transcription regulator complex	1527	987	180	195	0.366467	540	-15
GO:0031371	ubiquitin conjugating enzyme complex	813	619	892	868	0.367105	194	24
GO:0070062	extracellular exosome	1370	900	259	196	0.368251	470	63
GO:0055029	nuclear DNA-directed RNA polymerase complex	1311	871	286	251	0.369647	440	35
GO:0031414	N-terminal protein acetyltransferase complex	820	596	897	872	0.370496	224	25
GO:0031428	box C/D RNP complex	825	716	901	876	0.373903	109	25
GO:0070161	anchoring junction	173	902	210	200.5	0.375377	-729	9.5
GO:0099055	integral component of postsynaptic membrane	104	878	266	250	0.375613	-774	16
GO:0031461	cullin-RING ubiquitin ligase complex	830	539	903	879	0.376469	291	24
GO:0031462	Cul2-RING ubiquitin ligase complex	831	540	904	880	0.377326	291	24
GO:0005863	striated muscle myosin thick filament	477	881	625	601	0.378184	-404	24
GO:0031463	Cul3-RING ubiquitin ligase complex	832	542	905	881	0.378184	290	24
GO:0031464	Cul4A-RING E3 ubiquitin ligase complex	833	543	906	882	0.379043	290	24
GO:0031465	Cul4B-RING E3 ubiquitin ligase complex	834	877	907	883	0.379903	-43	24
GO:0061695	transferase complex, transferring phosphorus-containing groups	1338	883	306	306	0.379903	455	0
GO:0031302	intrinsic component of endosome membrane	798	885	883	858	0.381626	-87	25
GO:0031466	Cul5-RING ubiquitin ligase complex	835	655	908	885	0.381626	180	23
GO:0008537	proteasome activator complex	551	886	687	667	0.382489	-335	20
GO:0014701	junctional sarcoplasmic reticulum membrane	575	888	709	684	0.384217	-313	25
GO:0009331	glycerol-3-phosphate dehydrogenase complex	560	890	694	674	0.38595	-330	20
GO:0030870	Mre11 complex	730	892	830	807	0.387687	-162	23
GO:0031519	PcG protein complex	845	550	916	893	0.388556	295	23
GO:0005854	nascent polypeptide-associated complex	473	894	620	596	0.389427	-421	24
GO:0031523	Myb complex	846	874	917	894	0.389427	-28	23
GO:0031526	brush border membrane	847	553	918	895	0.390299	294	23
GO:0031527	filopodium membrane	848	554	919	896	0.391171	294	23
GO:0031588	nucleotide-activated protein kinase complex	851	589	921	897	0.392045	262	24
GO:0031594	neuromuscular junction	852	558	922	898	0.39292	294	24
GO:0031597	cytosolic proteasome complex	854	692	924	900	0.394672	162	24
GO:0031616	spindle pole centrosome	855	560	925	901	0.395549	295	24
GO:0031617	NMS complex	856	623	926	902	0.396428	233	24
GO:0099522	cytosolic region	1779	1176	202	212	0.39666	603	-10
GO:0031838	haptoglobin-hemoglobin complex	860	673	929	905	0.399069	187	24
GO:0031901	early endosome membrane	105	562	930	906	0.399952	-457	24
GO:0031903	microbody membrane	862	564	931	907	0.400835	298	24
GO:0070382	exocytic vesicle	1381	907	185	216	0.400835	474	-31
GO:0031904	endosome lumen	863	565	932	908	0.401719	298	24
GO:1903561	extracellular vesicle	1884	1238	267	215	0.401959	646	52
GO:0005608	laminin-3 complex	361	911	540	517	0.404378	-550	23
GO:0031931	TORC1 complex	867	679	935	911	0.404378	188	24
GO:0031932	TORC2 complex	868	632	936	912	0.405267	236	24
GO:0031941	filamentous actin	869	568	937	913	0.406156	301	24
GO:0031968	organelle outer membrane	871	571	938	914	0.407046	300	24
GO:0031983	vesicle lumen	872	608	939	915	0.407937	264	24
GO:0005945	6-phosphofructokinase complex	516	916	655	634	0.408829	-400	21
GO:0031985	Golgi cisterna	873	573	940	916	0.408829	300	24
GO:0099699	integral component of synaptic membrane	118	917	313	321	0.409722	-799	-8
GO:0032009	early phagosome	875	659	941	918	0.410617	216	23
GO:0140534	endoplasmic reticulum protein-containing complex	1846	1218	194	220	0.410771	628	-26
GO:0005944	phosphatidylinositol 3-kinase complex, class IB	515	552	654	919	0.411512	-37	-265
GO:0031415	NatA complex	821	920	898	874	0.412408	-99	24
GO:0099240	intrinsic component of synaptic membrane	121	921	228	241	0.413305	-800	-13
GO:0005846	nuclear cap binding complex	465	922	612	626	0.414203	-457	-14
GO:0032039	integrator complex	877	576	944	922	0.414203	301	22
GO:0032040	small-subunit processome	878	578	945	923	0.415102	300	22
GO:0019907	cyclin-dependent protein kinase activating kinase holoenzyme complex	649	924	772	746	0.416002	-275	26
GO:0032045	guanyl-nucleotide exchange factor complex	880	579	946	924	0.416002	301	22
GO:0005690	U4atac snRNP	399	925	568	578	0.416903	-526	-10
GO:0032059	bleb	881	713	947	925	0.416903	168	22
GO:0032127	dense core granule membrane	18	488	949	927	0.418707	-470	22
GO:0016533	protein kinase 5 complex	609	927	741	715	0.418707	-318	26
GO:0032280	symmetric synapse	888	848	952	928	0.419611	40	24
GO:0032281	AMPA glutamate receptor complex	889	583	953	929	0.420516	306	24
GO:0032300	mismatch repair complex	891	774	955	931	0.422329	117	24
GO:0002169	3-methylcrotonyl-CoA carboxylase complex, mitochondrial	332	933	514	520	0.424145	-601	-6
GO:0032398	MHC class Ib protein complex	897	622	959	933	0.424145	275	26
GO:1902493	acetyltransferase complex	1862	1223	262	227.5	0.424819	639	34.5
GO:0032420	stereocilium	899	590	960	934	0.425055	309	26
GO:0071005	U2-type precatalytic spliceosome	1435	934	226	248	0.425055	501	-22
GO:0016939	kinesin II complex	622	935	752	727	0.425965	-313	25
GO:0032421	stereocilium bundle	900	591	961	935	0.425965	309	26
GO:0032426	stereocilium tip	901	592	962	936	0.426877	309	26
GO:0016222	procollagen-proline 4-dioxygenase complex	589	938	720	691	0.428703	-349	29
GO:0032433	filopodium tip	903	594	963	938	0.428703	309	25
GO:0032437	cuticular plate	904	652	964	939	0.429618	252	25
GO:0071011	precatalytic spliceosome	1440	939	235	260	0.429618	501	-25
GO:0098948	intrinsic component of postsynaptic specialization membrane	1726	1135	220	232	0.43182	591	-12
GO:0032541	cortical endoplasmic reticulum	908	787	968	943	0.433286	121	25
GO:0032580	Golgi cisterna membrane	910	599.5	970	945	0.435126	310.5	25
GO:0032585	multivesicular body membrane	912	602	971	946	0.436047	310	25
GO:0032587	ruffle membrane	913	603	972	947	0.436969	310	25
GO:1905368	peptidase complex	1904	1249	232	235	0.43706	655	-3
GO:0032588	trans-Golgi network membrane	914	604	973	948	0.437893	310	25
GO:0032591	dendritic spine membrane	915	605	974	949	0.438817	310	25
GO:0032593	insulin-responsive compartment	917	689	975	950	0.439742	228	25
GO:0000112	nucleotide-excision repair factor 3 complex	205	951	420	451	0.440669	-746	-31
GO:0032797	SMN complex	920	691	977	952	0.441596	229	25
GO:0031262	Ndc80 complex	792	953	879	854	0.442524	-161	25
GO:0032806	carboxy-terminal domain protein kinase complex	922	610	979	953	0.442524	312	26
GO:0005656	nuclear pre-replicative complex	374	954	550	556	0.443453	-580	-6
GO:0032809	neuronal cell body membrane	924	611	981	954	0.443453	313	27
GO:0032838	plasma membrane bounded cell projection cytoplasm	925	612	982	955	0.444383	313	27
GO:0008247	1-alkyl-2-acetylglycerophosphocholine esterase complex	540	956	676	655	0.445315	-416	21
GO:0032839	dendrite cytoplasm	926	613	983	956	0.445315	313	27
GO:0032982	myosin filament	32	615	984	957	0.446247	-583	27
GO:0032994	protein-lipid complex	54	609	986	959	0.448114	-555	27
GO:0031429	box H/ACA snoRNP complex	826	959	902	878	0.448114	-133	24
GO:0033017	sarcoplasmic reticulum membrane	936	617	991	962	0.450922	319	29
GO:0099572	postsynaptic specialization	159	1003	243	244.5	0.452729	-844	-1.5
GO:0033018	sarcoplasmic reticulum lumen	937	964	992	963	0.452799	-27	29
GO:0031235	intrinsic component of the cytoplasmic side of the plasma membrane	783	965	874	848	0.453739	-182	26
GO:0033106	cis-Golgi network membrane	942	651	995	965	0.453739	291	30
GO:0005607	laminin-2 complex	360	966	539	515	0.454679	-606	24
GO:0033116	endoplasmic reticulum-Golgi intermediate compartment membrane	943	624	996	966	0.454679	319	30
GO:0030478	actin cap	700	967	811	786	0.455621	-267	25
GO:0033162	melanosome membrane	945	627	998	967	0.455621	318	31
GO:0098857	membrane microdomain	145	968	410	612	0.456564	-823	-202
GO:0033176	proton-transporting V-type ATPase complex	947	628	999	968	0.456564	319	31
GO:0033177	proton-transporting two-sector ATPase complex, proton-transporting domain	948	629	1000	969	0.457508	319	31
GO:0031501	mannosyltransferase complex	840	970	913	890	0.458453	-130	23
GO:0033178	proton-transporting two-sector ATPase complex, catalytic domain	949	630	1001	971	0.459399	319	30
GO:0033179	proton-transporting V-type ATPase, V0 domain	950	657	1002	972	0.460345	293	30
GO:0033180	proton-transporting V-type ATPase, V1 domain	951	687	1003	973	0.461293	264	30
GO:0098793	presynapse	1691	1093	238	249	0.461399	598	-11
GO:0072686	mitotic spindle	1513	974	221	255	0.462242	539	-34
GO:0033263	CORVET complex	958	831	1008	976	0.464142	127	32
GO:0033268	node of Ranvier	959	633	1009	977	0.465093	326	32
GO:0032983	kainate selective glutamate receptor complex	928	978	985	958	0.466046	-50	27
GO:0002133	polycystin complex	326	981	509	646	0.46891	-655	-137
GO:0033270	paranode region of axon	961	664	1011	981	0.46891	297	30
GO:0033290	eukaryotic 48S preinitiation complex	963	635	1012	982	0.469866	328	30
GO:0033391	chromatoid body	965	668	1014	985	0.472741	297	29
GO:0098839	postsynaptic density membrane	1699	1110	246	256.5	0.475221	589	-10.5
GO:0005601	classical-complement-pathway C3/C5 convertase complex	356	988	535	511	0.475625	-632	24
GO:0033588	elongator holoenzyme complex	970	889	1018	989	0.476589	81	29
GO:0033093	Weibel-Palade body	941	992	994	964	0.479484	-51	30
GO:0033643	host cell part	974	930	1020	992	0.479484	44	28
GO:0005691	U6atac snRNP	400	993	569	607	0.480452	-593	-38
GO:0033646	host intracellular part	975	949	1021	993	0.480452	26	28
GO:0033655	host cell cytoplasm part	976	952	1022	994	0.48142	24	28
GO:0090734	site of DNA damage	1541	995	242	275	0.482389	546	-33
GO:0031265	CD95 death-inducing signaling complex	794	996	881	856	0.483359	-202	25
GO:0034045	phagophore assembly site membrane	977	640	1023	996	0.483359	337	27
GO:0032010	phagolysosome	5	323	942	998	0.485302	-318	-56
GO:0034098	VCP-NPL4-UFD1 AAA ATPase complex	979	674	1025	999	0.486275	305	26
GO:0034274	Atg12-Atg5-Atg16 complex	983	957	1028	1003	0.490177	26	25
GO:0034358	plasma lipoprotein particle	52	637	1029	1004	0.491155	-585	25
GO:0034361	very-low-density lipoprotein particle	37	638	1031	1006	0.493114	-601	25
GO:0034362	low-density lipoprotein particle	985	704	1032	1007	0.494095	281	25
GO:0034364	high-density lipoprotein particle	46	639	1034	1009	0.496059	-593	25
GO:0005674	transcription factor TFIIF complex	387	1011	559	569	0.498028	-624	-10
GO:0034366	spherical high-density lipoprotein particle	988	764	1036	1011	0.498028	224	25
GO:0034385	triglyceride-rich plasma lipoprotein particle	38	641	1037	1013	0.5	-603	24
GO:0033061	DNA recombinase mediator complex	938	817	993	1015	0.501976	121	-22
GO:0034399	nuclear periphery	990	645	1039	1016	0.502966	345	23
GO:0034451	centriolar satellite	992	648	1041	1017	0.503956	344	24
GO:0034518	RNA cap binding complex	1000	685	1048	1022	0.508924	315	26
GO:0034663	endoplasmic reticulum chaperone complex	1003	736	1049	1024	0.510918	267	25
GO:0034388	Pwp2p-containing subcomplex of 90S preribosome	989	1025	1038	1014	0.511916	-36	24
GO:0005896	interleukin-6 receptor complex	496	1030	640	796	0.516923	-534	-156
GO:0034704	calcium channel complex	1020	661.5	1067	1032	0.518932	358.5	35
GO:0098562	cytoplasmic side of membrane	1659	1072	280	283	0.519713	587	-3
GO:0034706	sodium channel complex	1021	665	1068	1033	0.519938	356	35
GO:0034707	chloride channel complex	55	661.5	1069	1034	0.520945	-606.5	35
GO:0034715	pICln-Sm protein complex	1024	849	1070	1035	0.521953	175	35
GO:0034719	SMN-Sm protein complex	1026	669	1072	1036	0.522963	357	36
GO:0034751	aryl hydrocarbon receptor complex	1028	826	1074	1038	0.524984	202	36
GO:0008623	CHRAC	555	1039	690	670	0.525996	-484	20
GO:0034774	secretory granule lumen	1029	724	1075	1039	0.525996	305	36
GO:0034992	microtubule organizing center attachment site	1034	800	1078	1042	0.529038	234	36
GO:1902554	serine/threonine protein kinase complex	1867	1225	254	289	0.529887	642	-35
GO:0034993	meiotic nuclear membrane microtubule tethering complex	1035	801	1079	1044	0.53107	234	35
GO:0031092	platelet alpha granule membrane	764	1046	859	832	0.533107	-282	27
GO:0035032	phosphatidylinositol 3-kinase complex, class III	1039	909	1083	1046	0.533107	130	37
GO:0035060	brahma complex	1040	710	1084	1047	0.534127	330	37
GO:0099501	exocytic vesicle membrane	1777	1172	327	292	0.534961	605	35
GO:0035098	ESC/E(Z) complex	1043	678	1086	1049	0.536169	365	37
GO:0035102	PRC1 complex	1045	681	1088	1051	0.538216	364	37
GO:0035145	exon-exon junction complex	1046	682	1089	1052	0.539241	364	37
GO:0005853	eukaryotic translation elongation factor 1 complex	472	1053	619	595	0.540266	-581	24
GO:0035253	ciliary rootlet	1048	781	1091	1054	0.541293	267	37
GO:0035267	NuA4 histone acetyltransferase complex	1049	683	1092	1055	0.542321	366	37
GO:0034464	BBSome	996	830	1045	1056	0.543349	166	-11
GO:0099634	postsynaptic specialization membrane	1791	1188	276	297	0.543397	603	-21
GO:0030981	cortical microtubule cytoskeleton	748	1058	845	819	0.545409	-310	26
GO:0035371	microtubule plus-end	1055	688	1094	1058	0.545409	367	36
GO:0030892	mitotic cohesin complex	735	754	833	1059	0.546441	-19	-226
GO:0098798	mitochondrial protein-containing complex	129	1099	321	298.5	0.546765	-970	22.5
GO:0002945	cyclin K-CDK13 complex	339	1060	520	500	0.547473	-721	20
GO:0035631	CD40 receptor complex	1061	751	1100	1060	0.547473	310	40
GO:0035686	sperm fibrous sheath	1065	690	1104	1064	0.551613	375	40
GO:0005962	mitochondrial isocitrate dehydrogenase complex (NAD+)	526	1065	665	678	0.55265	-539	-13
GO:0035748	myelin sheath abaxonal region	1068	758	1106	1065	0.55265	310	41
GO:0098858	actin-based cell projection	1708	1114	314	303	0.553489	594	11
GO:0035770	ribonucleoprotein granule	1070	694	1108	1067	0.554728	376	41
GO:1905369	endopeptidase complex	1905	1250	308	304	0.555168	655	4
GO:0098552	side of membrane	170	1067.5	390	364.5	0.555768	-897.5	25.5
GO:0035859	Seh1-associated complex	1073	696	1110	1068	0.555768	377	42
GO:0150034	distal axon	137	1069	355	343	0.556809	-932	12
GO:0036019	endolysosome	1081	727	1115	1072	0.559939	354	43
GO:0036020	endolysosome membrane	1082	1049	1116	1073	0.560984	33	43
GO:0036038	MKS complex	1083	702	1117	1074	0.56203	381	43
GO:0036056	filtration diaphragm	1085	807	1119	1075	0.563077	278	44
GO:0030956	glutamyl-tRNA(Gln) amidotransferase complex	746	1076	843	860	0.564125	-330	-17
GO:0036057	slit diaphragm	1086	812	1120	1076	0.564125	274	44
GO:0002096	polkadots	323	1079	505	705	0.567275	-756	-200
GO:0036157	outer dynein arm	1093	780	1124	1079	0.567275	313	45
GO:0035749	myelin sheath adaxonal region	1069	1081	1107	1066	0.56938	-12	41
GO:0036379	myofilament	39	711	1129	1082	0.570434	-672	47
GO:0098685	Schaffer collateral - CA1 synapse	1683	1082	296	342	0.570434	601	-46
GO:0036396	RNA N6-methyladenosine methyltransferase complex	1099	905	1131	1083	0.571489	194	48
GO:0036449	microtubule minus-end	1102	926	1133	1084	0.572545	176	49
GO:0036454	growth factor complex	1104	906	1134	1085	0.573602	198	49
GO:0036464	cytoplasmic ribonucleoprotein granule	1106	714	1136	1086	0.57466	392	50
GO:0098687	chromosomal region	1685	1086	396	640	0.57466	599	-244
GO:0036488	CHOP-C/EBP complex	1107	969	1137	1087	0.575719	138	50
GO:0036513	Derlin-1 retrotranslocation complex	1110	908	1140	1088	0.576778	202	52
GO:0016507	mitochondrial fatty acid beta-oxidation multienzyme complex	605	1089	736	709	0.577839	-484	27
GO:0038037	G protein-coupled receptor dimeric complex	1111	972	1141	1089	0.577839	139	52
GO:1990234	transferase complex	1936	1265	333	317	0.578566	671	16
GO:0038201	TOR complex	1116	717	1145	1091	0.579963	399	54
GO:0098791	Golgi apparatus subcompartment	1690	1091	403	459	0.579963	599	-56
GO:0033011	perinuclear theca	935	1092	990	1092	0.581027	-157	-102
GO:0042101	T cell receptor complex	1118	759	1147	1093	0.582092	359	54
GO:0042382	paraspeckles	19	631	1149	1095	0.584224	-612	54
GO:0031467	Cul7-RING ubiquitin ligase complex	836	1096	909	886	0.585292	-260	23
GO:0042405	nuclear inclusion body	1122	721	1150	1096	0.585292	401	54
GO:0031094	platelet dense tubular network	765	1097	860	833	0.58636	-332	27
GO:0042406	extrinsic component of endoplasmic reticulum membrane	1123	802	1151	1097	0.58636	321	54
GO:0042470	melanosome	1124	723	1152	1098	0.58743	401	54
GO:0042555	MCM complex	1125	768	1153	1099	0.5885	357	54
GO:0098800	inner mitochondrial membrane protein complex	98	1102	340	360	0.591717	-1004	-20
GO:0042564	NLS-dependent protein nuclear import complex	1126	872	1154	1102	0.591717	254	52
GO:0020016	ciliary pocket	653	1104	776	750	0.593867	-451	26
GO:0020018	ciliary pocket membrane	654	1105	777	751	0.594943	-451	26
GO:0031499	TRAMP complex	839	1005	912	1105	0.594943	-166	-193
GO:0042575	DNA polymerase complex	1131	725	1158	1106	0.596021	406	52
GO:0042581	specific granule	27	544	1159	1107	0.597099	-517	52
GO:0035003	subapical complex	1038	1107.5	1082	1045	0.598178	-69.5	37
GO:0042582	azurophil granule	1133	778	1160	1109	0.599259	355	51
GO:0042587	glycogen granule	1137	818	1162	1110	0.60034	319	52
GO:0032021	NELF complex	876	1111	943	921	0.601422	-235	22
GO:0042588	zymogen granule	1138	730	1163	1111	0.601422	408	52
GO:0042589	zymogen granule membrane	1139	820	1164	1113	0.603589	319	51
GO:0098852	lytic vacuole membrane	1706	1113	350	389	0.603589	593	-39
GO:0042599	lamellar body	1140	731	1165	1115	0.60576	409	50
GO:1902911	protein kinase complex	1874	1232	279	335.5	0.60672	642	-56.5
GO:0042611	MHC protein complex	1141	732	1166	1116	0.606847	409	50
GO:0042612	MHC class I protein complex	1142	784	1167	1117	0.607935	358	50
GO:0098862	cluster of actin-based cell projections	1709	1117	339	466	0.607935	592	-127
GO:0042613	MHC class II protein complex	1143	785	1168	1118	0.609024	358	50
GO:0042627	chylomicron	21	601	1169	1119	0.610114	-580	50
GO:0042719	mitochondrial intermembrane space protein transporter complex	1150	958	1173	1123	0.614484	192	50
GO:0042721	TIM22 mitochondrial import inner membrane insertion complex	1152	915	1174	1124	0.615579	237	50
GO:0042824	MHC class I peptide loading complex	1156	865	1176	1127	0.618869	291	49
GO:0033553	rDNA heterochromatin	967	1129	1016	987	0.621068	-162	29
GO:0043020	NADPH oxidase complex	1159	835	1179	1131	0.62327	324	48
GO:0018444	translation release factor complex	637	1132	764	740	0.624373	-495	24
GO:0043073	germ cell nucleus	1161	747	1180	1134	0.626581	414	46
GO:0043083	synaptic cleft	1163	749	1181	1135	0.627687	414	46
GO:0043186	P granule	1165	750	1183	1136	0.628793	415	47
GO:0043189	H4/H2A histone acetyltransferase complex	1166	752	1184	1137	0.629901	414	47
GO:0043195	terminal bouton	1169	756	1185	1138	0.631009	413	47
GO:0043196	varicosity	1170	757	1186	1139	0.632119	413	47
GO:0043203	axon hillock	1173	1000	1187	1140	0.633229	173	47
GO:0030906	retromer, cargo-selective complex	743	1141	839	816	0.63434	-398	23
GO:0043209	myelin sheath	1175	766	1188	1141	0.63434	409	47
GO:0035867	alphav-beta3 integrin-IGF-1-IGF1R complex	1076	1142	1112	1069	0.635453	-66	43
GO:0043218	compact myelin	1176	767	1189	1142	0.635453	409	47
GO:0043220	Schmidt-Lanterman incisure	1178	769	1191	1144	0.637681	409	47
GO:0005673	transcription factor TFIIE complex	386	1145	558	565	0.638796	-759	-7
GO:0043256	laminin complex	1181	773	1193	1145	0.638796	408	48
GO:0043527	tRNA methyltransferase complex	1193	1140	1197	1147	0.641029	53	50
GO:0140535	intracellular protein-containing complex	1847	1219	391	358.5	0.645989	628	32.5
GO:0005899	insulin receptor complex	497	1152	641	798	0.64663	-655	-157
GO:0043596	nuclear replication fork	1198	782	1201	1152	0.64663	416	49
GO:0032444	activin responsive factor complex	905	1153	965	940	0.647753	-248	25
GO:0043601	nuclear replisome	1199	783	1202	1153	0.647753	416	49
GO:0032449	CBM complex	906	1154	966	980	0.648878	-248	-14
GO:0043656	host intracellular region	1203	1124	1206	1156	0.651129	79	50
GO:0043657	host cell	1204	786	1207	1157	0.652256	418	50
GO:1902494	catalytic complex	1863	1224	372	364.5	0.652479	639	7.5
GO:0032997	Fc receptor complex	931	882	987	1158	0.653384	49	-171
GO:0044194	cytolytic granule	1206	832	1208	1159	0.654513	374	49
GO:0044214	spanning component of plasma membrane	1208	870	1210	1162	0.657905	338	48
GO:0044233	mitochondria-associated endoplasmic reticulum membrane	1214	792	1213	1163	0.659038	422	50
GO:0044292	dendrite terminus	1218	795	1215	1165	0.661307	423	50
GO:0002944	cyclin K-CDK12 complex	338	1166	519	499	0.662443	-828	20
GO:0044294	dendritic growth cone	1219	903	1216	1166	0.662443	316	50
GO:0044298	cell body membrane	1221	798	1217	1167	0.663579	423	50
GO:0044300	cerebellar mossy fiber	1223	879	1218	1168	0.664717	344	50
GO:0044302	dentate gyrus mossy fiber	1225	979	1220	1169	0.665856	246	51
GO:0031303	integral component of endosome membrane	799	1170	884	859	0.666995	-371	25
GO:0044305	calyx of Held	1228	805	1221	1170	0.666995	423	51
GO:0044307	dendritic branch	1230	1013	1222	1171	0.668136	217	51
GO:0044322	endoplasmic reticulum quality control compartment	1234	811	1226	1174	0.671564	423	52
GO:0044326	dendritic spine neck	1235	962	1227	1175	0.672708	273	52
GO:0099513	polymeric cytoskeletal fiber	1778	1175	415	385.5	0.672708	603	29.5
GO:0044327	dendritic spine head	1236	814	1228	1176	0.673854	422	52
GO:0044352	pinosome	1237	943	1229	1177	0.675	294	52
GO:0017090	meprin A complex	628	1179	756	731	0.677296	-551	25
GO:0044354	macropinosome	1238	944	1230	1179	0.677296	294	51
GO:0005953	CAAX-protein geranylgeranyltransferase complex	520	1182	659	675	0.680748	-662	-16
GO:0044545	NSL complex	1242	857	1233	1182	0.680748	385	51
GO:0035061	interchromatin granule	1041	1185	1085	1048	0.684207	-144	37
GO:0044666	MLL3/4 complex	1250	864	1237	1185	0.684207	386	52
GO:0030689	Noc complex	722	1186	822	801	0.685363	-464	21
GO:0044753	amphisome	1251	824	1238	1186	0.685363	427	52
GO:0033001	Fc-gamma receptor III complex	933	1187	989	1161	0.686519	-254	-172
GO:0042105	alpha-beta T cell receptor complex	1119	1055	1148	1187	0.686519	64	-39
GO:0044754	autolysosome	1252	898	1239	1188	0.687676	354	51
GO:0044815	DNA packaging complex	1254	825	1241	1189	0.688834	429	52
GO:0045009	chitosome	1255	827	1242	1190	0.689994	428	52
GO:0035189	Rb-E2F complex	1047	1191	1090	1053	0.691154	-144	37
GO:0045095	keratin filament	1258	828	1244	1193	0.693477	430	51
GO:0045098	type III intermediate filament	1259	1009	1245	1194	0.69464	250	51
GO:0033597	mitotic checkpoint complex	973	1195	1019	990	0.695804	-222	29
GO:0045111	intermediate filament cytoskeleton	1260	829	1246	1195	0.695804	431	51
GO:0045120	pronucleus	1261	833	1247	1196	0.696969	428	51
GO:0034666	integrin alpha2-beta1 complex	1005	1197	1051	1026	0.698135	-192	25
GO:0045179	apical cortex	1263	839	1248	1197	0.698135	424	51
GO:0045239	tricarboxylic acid cycle enzyme complex	1265	840	1250	1199	0.70047	425	51
GO:0071133	alpha9-beta1 integrin-ADAM8 complex	8	393	1401	1428	0.700658	-385	-27
GO:0005918	septate junction	506	1200	647	718	0.701639	-694	-71
GO:0045240	dihydrolipoyl dehydrogenase complex	1266	842	1251	1200	0.701639	424	51
GO:0045252	oxoglutarate dehydrogenase complex	1270	1020	1255	1203	0.705151	250	52
GO:0042765	GPI-anchor transamidase complex	1154	1204	1175	1125	0.706324	-50	50
GO:0045254	pyruvate dehydrogenase complex	1271	963	1256	1204	0.706324	308	52
GO:0045259	proton-transporting ATP synthase complex	1273	843	1258	1207	0.709848	430	51
GO:0045261	proton-transporting ATP synthase complex, catalytic core F(1)	1274	941	1259	1208	0.711025	333	51
GO:0031417	NatC complex	823	1209	900	875	0.712203	-386	25
GO:0045263	proton-transporting ATP synthase complex, coupling factor F(o)	1275	845	1260	1209	0.712203	430	51
GO:0045271	respiratory chain complex I	1278	846	1263	1210	0.713382	432	53
GO:0045275	respiratory chain complex III	1280	884	1265	1214	0.718106	396	51
GO:0045277	respiratory chain complex IV	41	847	1266	1216	0.720474	-806	50
GO:0045180	basal cortex	1264	1216	1249	1198	0.720474	48	51
GO:0045293	mRNA editing complex	1283	971	1269	1220	0.725222	312	49
GO:0033185	dolichol-phosphate-mannose synthase complex	953	1221	1005	975	0.726411	-268	30
GO:0045334	clathrin-coated endocytic vesicle	1286	850	1271	1222	0.727601	436	49
GO:0045335	phagocytic vesicle	91	788	1272	1223	0.728793	-697	49
GO:0045495	pole plasm	1287	851	1273	1224	0.729985	436	49
GO:0046540	U4/U6 x U5 tri-snRNP complex	1288	852	1274	1225	0.731178	436	49
GO:0005862	muscle thin filament tropomyosin	476	1227	624	637	0.733568	-751	-13
GO:0046581	intercellular canaliculus	1289	1007	1275	1227	0.733568	282	48
GO:0048188	Set1C/COMPASS complex	1298	897	1278	1228	0.734764	401	50
GO:0048237	rough endoplasmic reticulum lumen	1299	955	1279	1229	0.735961	344	50
GO:0048475	coated membrane	1301	862	1281	1233	0.74076	439	48
GO:0048500	signal recognition particle	1303	1017	1282	1235	0.743165	286	47
GO:0017133	mitochondrial electron transfer flavoprotein complex	634	1236	761	735	0.744369	-602	26
GO:0032133	chromosome passenger complex	883	980	950	1236	0.744369	-97	-286
GO:0034363	intermediate-density lipoprotein particle	986	1237	1033	1008	0.745574	-251	25
GO:0048770	pigment granule	1304	866	1283	1237	0.745574	438	46
GO:0034680	integrin alpha10-beta1 complex	6	743	1059	1238	0.74678	-737	-179
GO:0002140	stereocilia tip link	328	1239	511	713	0.747986	-911	-202
GO:0048788	cytoskeleton of presynaptic active zone	1307	1231	1284	1240	0.749194	76	44
GO:0051233	spindle midzone	1308	869	1285	1242	0.751613	439	43
GO:0051286	cell tip	1309	961	1286	1243	0.752824	348	43
GO:0032777	Piccolo NuA4 histone acetyltransferase complex	918	1244	976	951	0.754036	-326	25
GO:0055037	recycling endosome	111	813	1288	1245	0.755248	-702	43
GO:0055038	recycling endosome membrane	1312	873	1289	1246	0.756462	439	43
GO:0060077	inhibitory synapse	1317	876	1293	1249	0.760109	441	44
GO:0060091	kinocilium	1318	1001	1294	1250	0.761327	317	44
GO:0060171	stereocilium membrane	1319	1057	1295	1251	0.762545	262	44
GO:0034679	integrin alpha9-beta1 complex	1012	1252	1058	1028	0.763765	-240	30
GO:0060187	cell pole	1320	914	1296	1252	0.763765	406	44
GO:0060198	clathrin-sculpted vesicle	1321	1116	1297	1253	0.764986	205	44
GO:0010370	perinucleolar chromocenter	571	1254	705	812	0.766207	-683	-107
GO:0042565	RNA nuclear export complex	1127	1256	1155	1103	0.768653	-129	52
GO:0060205	cytoplasmic vesicle lumen	1324	946	1300	1257	0.769878	378	43
GO:0042567	insulin-like growth factor ternary complex	1128	1258	1156	1104	0.771103	-130	52
GO:0060293	germ plasm	1325	880	1301	1258	0.771103	445	43
GO:0060473	cortical granule	1328	1178	1303	1262	0.776014	150	41
GO:0035985	senescence-associated heterochromatin focus	1080	1263	1114	1071	0.777245	-183	43
GO:0061617	MICOS complex	1334	1094	1309	1267	0.782176	240	42
GO:0061673	mitotic spindle astral microtubule	1336	1010	1310	1268	0.783411	326	42
GO:0045265	proton-transporting ATP synthase, stator stalk	1276	1155	1261	1269	0.784647	121	-8
GO:0061700	GATOR2 complex	1340	950	1312	1271	0.787122	390	41
GO:0017054	negative cofactor 2 complex	625	1272.5	754	729	0.788361	-647.5	25
GO:0061702	inflammasome complex	1341	887	1313	1272	0.788361	454	41
GO:0005960	glycine cleavage complex	525	1274	664	645	0.790842	-749	19
GO:0043219	lateral loop	1177	1275	1190	1143	0.792084	-98	47
GO:0061827	sperm head	1348	891	1320	1276	0.793327	457	44
GO:0033503	HULC complex	966	1282	1015	986	0.800806	-316	29
GO:0070021	transforming growth factor beta ligand-receptor complex	1366	1199	1337	1284	0.803306	167	53
GO:0005900	oncostatin-M receptor complex	498	1285	642	800	0.804558	-787	-158
GO:0000417	HIR complex	246	1286	450	525	0.805811	-1040	-75
GO:0070069	cytochrome complex	49	901	1341	1289	0.809575	-852	52
GO:0030849	autosome	725	1289	825	1005	0.809575	-564	-180
GO:0031298	replication fork protection complex	795	1291	882	857	0.812089	-496	25
GO:0032311	angiogenin-PRI complex	894	1292	958	1043	0.813348	-398	-85
GO:0005965	protein farnesyltransferase complex	529	1293	668	648	0.814607	-764	20
GO:0070187	shelterin complex	1373	1062	1343	1293	0.814607	311	50
GO:0009368	endopeptidase Clp complex	565	1294	699	676	0.815868	-729	23
GO:0031533	mRNA cap methyltransferase complex	850	1296	920	1012	0.818392	-446	-92
GO:0060199	clathrin-sculpted glutamate transport vesicle	1322	1298	1298	1254	0.820919	24	44
GO:0070419	nonhomologous end joining complex	1384	1070	1350	1298	0.820919	314	52
GO:0060203	clathrin-sculpted glutamate transport vesicle membrane	1323	1299	1299	1256	0.822185	24	43
GO:0032998	Fc-epsilon receptor I complex	932	1302	988	1160	0.825987	-370	-172
GO:0070469	respirasome	80	913	1354	1303	0.827256	-833	51
GO:0034683	integrin alphav-beta3 complex	1014	1303	1061	1029	0.827256	-289	32
GO:0035658	Mon1-Ccz1 complex	1064	1304	1103	1213	0.828526	-240	-110
GO:0070516	CAK-ERCC2 complex	1392	1300	1355	1304	0.828526	92	51
GO:0034271	phosphatidylinositol 3-kinase complex, class III, type I	981	1305	1026	1001	0.829798	-324	25
GO:0070531	BRCA1-A complex	1394	1016	1356	1305	0.829798	378	51
GO:0034272	phosphatidylinositol 3-kinase complex, class III, type II	982	1306	1027	1002	0.83107	-324	25
GO:0070533	BRCA1-C complex	1396	1165	1358	1307	0.832343	231	51
GO:0070552	BRISC complex	1398	1264	1360	1309	0.834892	134	51
GO:0016035	zeta DNA polymerase complex	588	1310	719	991	0.836168	-722	-272
GO:0070578	RISC-loading complex	1400	1022	1362	1310	0.836168	378	52
GO:0070820	tertiary granule	12	481	1378	1322	0.836924	-469	56
GO:0070603	SWI/SNF superfamily-type complex	1401	918	1363	1311	0.837445	483	52
GO:0070652	HAUS complex	1404	1024	1366	1312	0.838723	380	54
GO:0044530	supraspliceosomal complex	1241	1314	1232	1181	0.841282	-73	51
GO:0043293	apoptosome	1186	1315	1196	1146	0.842563	-129	50
GO:0070761	pre-snoRNP complex	1412	1027	1372	1315	0.842563	385	57
GO:0016513	core-binding factor complex	606	1316	737	844	0.843845	-710	-107
GO:0042022	interleukin-12 receptor complex	1117	1267	1146	1316	0.843845	-150	-170
GO:0070765	gamma-secretase complex	1414	994	1374	1318	0.846412	420	56
GO:0070775	H3 histone acetyltransferase complex	1416	1031	1376	1319	0.847697	385	57
GO:0034365	discoidal high-density lipoprotein particle	987	1320	1035	1010	0.848983	-333	25
GO:0070776	MOZ/MORF histone acetyltransferase complex	1417	1033	1377	1320	0.848983	384	57
GO:0032301	MutSalpha complex	892	1324	956	970	0.854136	-432	-14
GO:0036128	CatSper complex	1091	708	1123	1324	0.854136	383	-201
GO:0009923	fatty acid elongase complex	568	1325	702	834	0.855427	-757	-132
GO:0070822	Sin3-type complex	1419	928	1380	1325	0.855427	491	55
GO:0070847	core mediator complex	1421	929	1382	1326	0.856719	492	56
GO:0032807	DNA ligase IV complex	923	1327	980	1062	0.858011	-404	-82
GO:0070937	CRD-mediated mRNA stability complex	1426	1193	1387	1329	0.860599	233	58
GO:0043240	Fanconi anaemia nuclear complex	1180	772	1192	1330	0.861895	408	-138
GO:0070938	contractile ring	1427	1103	1388	1331	0.863192	324	57
GO:0031088	platelet dense granule membrane	762	1332	857	830	0.864489	-570	27
GO:0032116	SMC loading complex	882	1333	948	926	0.865788	-451	22
GO:0070971	endoplasmic reticulum exit site	1429	931	1390	1333	0.865788	498	57
GO:0070993	translation preinitiation complex	1432	932	1393	1335	0.868388	500	58
GO:0071006	U2-type catalytic step 1 spliceosome	1436	936	1395	1337	0.870992	500	58
GO:0042629	mast cell granule	1145	910	1170	1338	0.872295	235	-168
GO:0009328	phenylalanine-tRNA ligase complex	558	1340	692	673	0.874905	-782	19
GO:0071012	catalytic step 1 spliceosome	1441	940	1397	1340	0.874905	501	57
GO:0035101	FACT complex	1044	1159	1087	1341	0.876211	-115	-254
GO:0032299	ribonuclease H2 complex	890	1343	954	930	0.878826	-453	24
GO:0016590	ACF complex	614	1344	746	888	0.880136	-730	-142
GO:0044308	axonal spine	1231	1345	1223	1173	0.881446	-114	50
GO:0071001	U4/U6 snRNP	1433	1346	1394	1336	0.882757	87	58
GO:0071141	SMAD protein complex	1447	945	1402	1346	0.882757	502	56
GO:0071144	heteromeric SMAD protein complex	1449	977	1404	1347	0.884069	472	57
GO:0034455	t-UTP complex	993	1337	1042	1348	0.885382	-344	-306
GO:0071162	CMG complex	1451	1054	1406	1350	0.888012	397	56
GO:0071203	WASH complex	1452	1021	1407	1351	0.889328	431	56
GO:0071204	histone pre-mRNA 3'end processing complex	1453	1312	1408	1352	0.890645	141	56
GO:0070418	DNA-dependent protein kinase complex	1383	1353	1349	1297	0.891963	30	52
GO:0035517	PR-DUB complex	1056	1354	1095	1205	0.893282	-298	-110
GO:0071256	translocon complex	1455	1207	1410	1354	0.893282	248	56
GO:0071439	clathrin complex	1458	1056	1412	1355	0.894602	402	57
GO:0031021	interphase microtubule organizing center	755	1358	852	870	0.898567	-603	-18
GO:0071541	eukaryotic translation initiation factor 3 complex, eIF3m	1462	1131	1416	1358	0.898567	331	58
GO:0034457	Mpp10 complex	995	1359	1044	1019	0.899891	-364	25
GO:0030678	mitochondrial ribonuclease P complex	716	1360	820	797	0.901216	-644	23
GO:0071556	integral component of lumenal side of endoplasmic reticulum membrane	1465	990	1419	1360	0.901216	475	59
GO:0044316	cone cell pedicle	1232	1168	1224	1361	0.902542	64	-137
GO:0042827	platelet dense granule	1158	1362	1178	1130	0.903869	-204	48
GO:0031251	PAN complex	785	1363	875	997	0.905196	-578	-122
GO:0071564	npBAF complex	1467	1028	1421	1363	0.905196	439	58
GO:0071565	nBAF complex	1468	948	1422	1365	0.907855	520	57
GO:0070695	FHF complex	1407	1366	1369	1314	0.909186	41	55
GO:0071598	neuronal ribonucleoprotein granule	1471	1261	1424	1368	0.91185	210	56
GO:0071782	endoplasmic reticulum tubular network	1487	960	1428	1370	0.914518	527	58
GO:0036194	muscle cell projection	1095	1372	1126	1126	0.91719	-277	0
GO:0036195	muscle cell projection membrane	1096	1374	1127	1128	0.919866	-278	-1
GO:0070852	cell body fiber	1422	1095	1383	1374	0.919866	327	9
GO:0030905	retromer, tubulation complex	742	1375	838	815	0.921205	-633	23
GO:0071953	elastic fiber	1497	1334	1434	1375	0.921205	163	59
GO:0031510	SUMO activating enzyme complex	841	1376	914	891	0.922546	-535	23
GO:0071986	Ragulator complex	1498	1279	1435	1376	0.922546	219	59
GO:0072357	PTW/PP1 phosphatase complex	1499	1048	1436	1377	0.923887	451	59
GO:0072379	ER membrane insertion complex	1500	1281	1437	1378	0.92523	219	59
GO:0044317	rod spherule	1233	1379	1225	1302	0.926573	-146	-77
GO:0005585	collagen type II trimer	346	1381	524	586	0.929263	-1035	-62
GO:0072534	perineuronal net	1503	1364	1440	1381	0.929263	139	59
GO:0033269	internode region of axon	960	1382	1010	979	0.930609	-422	31
GO:0072546	EMC complex	1505	1014	1442	1382	0.930609	491	60
GO:0072559	NLRP3 inflammasome complex	1508	1085	1445	1383	0.931956	423	62
GO:0045257	succinate dehydrogenase complex (ubiquinone)	1272	1384	1257	1206	0.933304	-112	51
GO:0036284	tubulobulbar complex	1097	1385	1128	1081	0.934654	-288	47
GO:0072562	blood microparticle	1509	1019	1446	1385	0.934654	490	61
GO:0031095	platelet dense tubular network membrane	766	1386	861	835	0.936004	-620	26
GO:0070876	SOSS complex	1424	1387	1385	1328	0.937355	37	57
GO:0031595	nuclear proteasome complex	853	1388	923	899	0.938707	-535	24
GO:0072669	tRNA-splicing ligase complex	1512	1090	1449	1388	0.938707	422	61
GO:0042709	succinate-CoA ligase complex	1149	1389	1172	1122	0.94006	-240	50
GO:0072687	meiotic spindle	1514	975	1450	1389	0.94006	539	61
GO:0045273	respiratory chain complex II	1279	1390	1264	1212	0.941414	-111	52
GO:0080008	Cul4-RING E3 ubiquitin ligase complex	1515	976	1451	1390	0.941414	539	61
GO:0089701	U2AF complex	13	735	1452	1391	0.942769	-722	61
GO:0017109	glutamate-cysteine ligase complex	630	1391	758	733	0.942769	-761	25
GO:0070044	synaptobrevin 2-SNAP-25-syntaxin-1a complex	1369	1392	1340	1288	0.944125	-23	52
GO:0089717	spanning component of membrane	1516	1064	1453	1392	0.944125	452	61
GO:0045281	succinate dehydrogenase complex	1281	1393	1267	1217	0.945482	-112	50
GO:0061689	tricellular tight junction	1337	1394	1311	1270	0.94684	-57	41
GO:0045283	fumarate reductase complex	1282	1395	1268	1219	0.948199	-113	49
GO:0031416	NatB complex	822	1396	899	920	0.949559	-574	-21
GO:0090533	cation-transporting ATPase complex	1519	1029	1455	1396	0.949559	490	59
GO:0014801	longitudinal sarcoplasmic reticulum	578	1398	711	722	0.952282	-820	-11
GO:0090543	Flemming body	1524	983	1460	1398	0.952282	541	62
GO:0090545	CHD-type complex	1525	985	1461	1400	0.955008	540	61
GO:0005598	short-chain collagen trimer	354	1401	533	619	0.956373	-1047	-86
GO:0090571	RNA polymerase II transcription repressor complex	1526	986	1462	1401	0.956373	540	61
GO:0005599	collagen type X trimer	355	1402	534	623	0.957739	-1047	-89
GO:0090576	RNA polymerase III transcription regulator complex	1528	1071	1463	1402	0.957739	457	61
GO:0035838	growing cell tip	1071	1403	1109	1148	0.959106	-332	-39
GO:0071458	integral component of cytoplasmic side of endoplasmic reticulum membrane	1459	1276	1413	1403	0.959106	183	10
GO:0071159	NF-kappaB complex	1450	1404	1405	1349	0.960473	46	56
GO:0043159	acrosomal matrix	7	649	1182	1405	0.961842	-642	-223
GO:0070033	synaptobrevin 2-SNAP-25-syntaxin-1a-complexin II complex	1368	1406	1339	1287	0.963212	-38	52
GO:0017177	glucosidase II complex	636	1409	763	739	0.967327	-773	24
GO:0035868	alphav-beta3 integrin-HMGB1 complex	1077	1410	1113	1070	0.9687	-333	43
GO:0090724	central region of growth cone	1536	1234	1470	1410	0.9687	302	60
GO:0070821	tertiary granule membrane	1418	1411	1379	1323	0.970075	7	56
GO:0046696	lipopolysaccharide receptor complex	1294	1040	1276	1412	0.97145	254	-136
GO:0072588	box H/ACA RNP complex	1511	1412	1448	1387	0.97145	99	61
GO:0090741	pigment granule membrane	1542	997	1475	1414	0.974204	545	61
GO:0097014	ciliary plasm	1543	998	1476	1415	0.975582	545	61
GO:0031391	Elg1 RFC-like complex	819	1416	896	871	0.976962	-597	25
GO:0097025	MPP7-DLG1-LIN7 complex	1544	1351	1477	1416	0.976962	193	61
GO:1990584	cardiac Troponin complex	9	577	1786	1765	0.976971	-568	21
GO:1902711	GABA-A receptor complex	29	580	1718	1665	0.981203	-551	53
GO:0030692	Noc4p-Nop14p complex	724	1420	824	839	0.982489	-696	-15
GO:0043625	delta DNA polymerase complex	1201	1422	1204	1155	0.985259	-221	49
GO:0005754	mitochondrial proton-transporting ATP synthase, catalytic core	420	1423	584	730	0.986645	-1003	-146
GO:0045298	tubulin complex	1284	1425	1270	1221	0.98942	-141	49
GO:0005586	collagen type III trimer	347	1426	525	639	0.99081	-1079	-114
GO:0097136	Bcl-2 family protein complex	1558	1133	1490	1426	0.99081	425	64
GO:0036125	fatty acid beta-oxidation multienzyme complex	1089	1427	1122	1077	0.9922	-338	45
GO:0031906	late endosome lumen	865	1430	934	910	0.996376	-565	24
GO:0048269	methionine adenosyltransferase complex	1300	1431	1280	1230	0.99777	-131	50
GO:0097165	nuclear stress granule	1565	1270	1495	1431	0.99777	295	64
GO:0097169	AIM2 inflammasome complex	1566	1361	1496	1432	0.999165	205	64
GO:0097512	cardiac myofibril	20	660	1536	1474	1	-640	62
GO:1902710	GABA receptor complex	31	626	1717	1663	1	-595	54
GO:1990777	lipoprotein particle	53	728	1816	1765	1	-675	51
GO:0098636	protein complex involved in cell adhesion	60	1047	1568	1507	1	-987	61
GO:0098803	respiratory chain complex	71	1034	1583	1522	1	-963	61
GO:0098982	GABA-ergic synapse	81	841	1620	1563	1	-760	57
GO:0098802	plasma membrane signaling receptor complex	108	1100.5	1582	1521	1	-992.5	61
GO:0002111	BRCA2-BRAF35 complex	324	1459	507	665	1	-1135	-158
GO:0005589	collagen type VI trimer	350	1448	528	644	1	-1098	-116
GO:0005831	steroid hormone aporeceptor complex	456	1435	606	698	1	-979	-92
GO:0005848	mRNA cleavage stimulating factor complex	467	1514	614	738	1	-1047	-124
GO:0005895	interleukin-5 receptor complex	495	1471	639	873	1	-976	-234
GO:0005948	acetolactate synthase complex	518	1438	657	788	1	-920	-131
GO:0005969	serine-pyruvate aminotransferase complex	532	1768	671	827	1	-1236	-156
GO:0009317	acetyl-CoA carboxylase complex	557	1768	691	852	1	-1211	-161
GO:0009330	DNA topoisomerase type II (double strand cut, ATP-hydrolyzing) complex	559	1498	693	937	1	-939	-244
GO:0009336	sulfate adenylyltransferase complex (ATP)	561	1768	695	961	1	-1207	-266
GO:0009353	mitochondrial oxoglutarate dehydrogenase complex	562	1502	696	887	1	-940	-191
GO:0009360	DNA polymerase III complex	563	1768	697	889	1	-1205	-192
GO:0009361	succinate-CoA ligase complex (ADP-forming)	564	1465	698	917	1	-901	-219
GO:0009841	mitochondrial endopeptidase Clp complex	566	1768	700	710	1	-1202	-10
GO:0014804	terminal cisterna lumen	580	1768	713	877	1	-1188	-164
GO:0016014	dystrobrevin complex	587	1474	718	884	1	-887	-166
GO:0017087	mitochondrial processing peptidase complex	627	1768	755	768	1	-1141	-13
GO:0017122	protein N-acetylglucosaminyltransferase complex	633	1768	760	904	1	-1135	-144
GO:0030142	COPI-coated Golgi to ER transport vesicle	688	1768	803	778	1	-1080	25
GO:0030690	Noc1p-Noc2p complex	723	1768	823	941	1	-1045	-118
GO:0030935	sheet-forming collagen trimer	745	1768	842	960	1	-1023	-118
GO:0031002	actin rod	752	1768	849	1050	1	-1016	-201
GO:0031205	endoplasmic reticulum Sec complex	770	1768	865	983	1	-998	-118
GO:0031207	Sec62/Sec63 complex	771	1768	866	984	1	-997	-118
GO:0031213	RSF complex	774	1480	868	1021	1	-706	-153
GO:0031260	pseudopodium membrane	790	1768	877	1000	1	-978	-123
GO:0031372	UBC13-MMS2 complex	814	1469	893	869	1	-655	24
GO:0031379	RNA-directed RNA polymerase complex	815	1509	894	1040	1	-694	-146
GO:0031380	nuclear RNA-directed RNA polymerase complex	816	1768	895	1041	1	-952	-146
GO:0031475	myosin V complex	837	1768	910	1078	1	-931	-168
GO:0031477	myosin VII complex	838	1768	911	1164	1	-930	-253
GO:0031515	tRNA (m1A) methyltransferase complex	844	1472	915	892	1	-628	23
GO:0031673	H zone	858	1768	927	903	1	-910	24
GO:0031680	G-protein beta/gamma-subunit complex	859	1440	928	978	1	-581	-50
GO:0031905	early endosome lumen	864	1477	933	909	1	-613	24
GO:0032144	4-aminobutyrate transaminase complex	884	1768	951	1149	1	-884	-198
GO:0032302	MutSbeta complex	893	1491	957	932	1	-598	25
GO:0032473	cytoplasmic side of mitochondrial outer membrane	907	1489	967	942	1	-582	25
GO:0032545	CURI complex	909	1510	969	944	1	-601	25
GO:0032798	Swi5-Sfr1 complex	921	1503	978	995	1	-582	-17
GO:0033150	cytoskeletal calyx	944	1470	997	1101	1	-526	-104
GO:0033181	plasma membrane proton-transporting V-type ATPase complex	952	1473	1004	974	1	-521	30
GO:0033256	I-kappaB/NF-kappaB complex	956	1768	1006	1112	1	-812	-106
GO:0033257	Bcl3/NF-kappaB2 complex	957	1768	1007	1114	1	-811	-107
GO:0033291	eukaryotic 80S initiation complex	964	1768	1013	1120	1	-804	-107
GO:0033565	ESCRT-0 complex	969	1443	1017	988	1	-474	29
GO:0034066	Ric1-Rgp1 guanyl-nucleotide exchange factor complex	978	1768	1024	1094	1	-790	-70
GO:0034359	mature chylomicron	984	1768	1030	1172	1	-784	-142
GO:0034423	autophagosome lumen	991	1768	1040	1080	1	-777	-40
GO:0034456	UTP-C complex	994	1768	1043	1018	1	-774	25
GO:0034506	chromosome, centromeric core domain	998	1768	1046	1121	1	-770	-75
GO:0034515	proteasome storage granule	999	1768	1047	1020	1	-769	27
GO:0034665	integrin alpha1-beta1 complex	1004	1768	1050	1025	1	-764	25
GO:0034667	integrin alpha3-beta1 complex	1006	1504	1052	1027	1	-498	25
GO:0034668	integrin alpha4-beta1 complex	1007	1768	1053	1265	1	-761	-212
GO:0034669	integrin alpha4-beta7 complex	1008	1475	1054	1133	1	-467	-79
GO:0034674	integrin alpha5-beta1 complex	1010	1476	1055	1063	1	-466	-8
GO:0034677	integrin alpha7-beta1 complex	1011	1768	1057	1234	1	-757	-177
GO:0034681	integrin alpha11-beta1 complex	1013	1447	1060	1241	1	-434	-181
GO:0034684	integrin alphav-beta5 complex	1015	1768	1062	1030	1	-753	32
GO:0034685	integrin alphav-beta6 complex	1016	1511	1063	1031	1	-495	32
GO:0034686	integrin alphav-beta8 complex	1017	1494	1064	1345	1	-477	-281
GO:0034687	integrin alphaL-beta2 complex	1018	1768	1065	1100	1	-750	-35
GO:0034693	U11/U12 snRNP	1019	1768	1066	1321	1	-749	-255
GO:0034718	SMN-Gemin2 complex	1025	1768	1071	1108	1	-743	-37
GO:0034750	Scrib-APC-beta-catenin complex	1027	1454	1073	1037	1	-427	36
GO:0034777	recycling endosome lumen	1030	1768	1076	1356	1	-738	-280
GO:0034974	Swi5-Swi2 complex	1031	1768	1077	1260	1	-737	-183
GO:0034998	oligosaccharyltransferase I complex	1036	1768	1080	1359	1	-732	-279
GO:0035000	oligosaccharyltransferase III complex	1037	1768	1081	1226	1	-731	-145
GO:0035370	UBC13-UEV1A complex	1054	1768	1093	1057	1	-714	36
GO:0035525	NF-kappaB p50/p65 complex	1057	1768	1096	1247	1	-711	-151
GO:0035577	azurophil granule membrane	1058	1768	1097	1299	1	-710	-202
GO:0035578	azurophil granule lumen	1059	1768	1098	1301	1	-709	-203
GO:0035579	specific granule membrane	1060	1496	1099	1279	1	-436	-180
GO:0035632	mitochondrial prohibitin complex	1062	1455	1101	1061	1	-393	40
GO:0035657	eRF1 methyltransferase complex	1063	1768	1102	1211	1	-705	-109
GO:0035693	NOS2-CD74 complex	1067	1768	1105	1281	1	-701	-176
GO:0035866	alphav-beta3 integrin-PKCalpha complex	1075	1768	1111	1151	1	-693	-40
GO:0036053	glomerular endothelium fenestra	1084	1768	1118	1232	1	-684	-114
GO:0036117	hyaluranon cable	1088	1479	1121	1239	1	-391	-118
GO:0036186	early phagosome membrane	1094	1768	1125	1277	1	-674	-152
GO:0036387	pre-replicative complex	1098	1768	1130	1132	1	-670	-2
GO:0036409	histone H3-K14 acetyltransferase complex	1101	1768	1132	1308	1	-667	-176
GO:0036457	keratohyalin granule	1105	1768	1135	1362	1	-663	-227
GO:0036501	UFD1-NPL4 complex	1108	1464	1138	1215	1	-356	-77
GO:0036502	Derlin-1-VIMP complex	1109	1768	1139	1178	1	-659	-39
GO:0038039	G protein-coupled receptor heterodimeric complex	1113	1768	1142	1090	1	-655	52
GO:0038045	large latent transforming growth factor-beta complex	1114	1768	1143	1343	1	-654	-200
GO:0038143	ERBB3:ERBB2 complex	1115	1768	1144	1286	1	-653	-142
GO:0042568	insulin-like growth factor binary complex	1129	1768	1157	1300	1	-639	-143
GO:0042585	germinal vesicle	1136	1768	1161	1384	1	-632	-223
GO:0042642	actomyosin, myosin complex part	1147	1768	1171	1255	1	-621	-84
GO:0042825	TAP complex	1157	1768	1177	1129	1	-611	48
GO:0043257	laminin-8 complex	1182	1768	1194	1306	1	-586	-112
GO:0043259	laminin-10 complex	1183	1768	1195	1192	1	-585	3
GO:0043540	6-phosphofructo-2-kinase/fructose-2,6-biphosphatase complex	1195	1768	1198	1393	1	-573	-195
GO:0043541	UDP-N-acetylglucosamine transferase complex	1196	1482	1199	1442	1	-286	-243
GO:0043564	Ku70:Ku80 complex	1197	1468	1200	1150	1	-271	50
GO:0043614	multi-eIF complex	1200	1768	1203	1154	1	-568	49
GO:0043626	PCNA complex	1202	1768	1205	1399	1	-566	-194
GO:0044207	translation initiation ternary complex	1207	1768	1209	1404	1	-561	-195
GO:0044217	other organism part	1209	1768	1211	1261	1	-559	-50
GO:0044225	apical pole of neuron	1211	1768	1212	1380	1	-557	-168
GO:0044289	mitochondrial inner-outer membrane contact site	1216	1768	1214	1291	1	-552	-77
GO:0044301	climbing fiber	1224	1768	1219	1218	1	-544	1
GO:0044393	microspike	1240	1458	1231	1180	1	-218	51
GO:0044609	DBIRD complex	1244	1768	1234	1373	1	-524	-139
GO:0044611	nuclear pore inner ring	1245	1515	1235	1183	1	-270	52
GO:0044614	nuclear pore cytoplasmic filaments	1247	1484	1236	1184	1	-237	52
GO:0044796	DNA polymerase processivity factor complex	1253	1768	1240	1430	1	-515	-190
GO:0045025	mitochondrial degradosome	1256	1768	1243	1191	1	-512	52
GO:0045242	isocitrate dehydrogenase complex (NAD+)	1267	1768	1252	1259	1	-501	-7
GO:0045244	succinate-CoA ligase complex (GDP-forming)	1268	1768	1253	1201	1	-500	52
GO:0045251	electron transfer flavoprotein complex	1269	1768	1254	1202	1	-499	52
GO:0045267	proton-transporting ATP synthase, catalytic core	1277	1768	1262	1425	1	-491	-163
GO:0048179	activin receptor complex	1296	1123	1277	1437	1	173	-160
GO:0055028	cortical microtubule	1310	1768	1287	1244	1	-458	43
GO:0055087	Ski complex	1313	1439	1290	1423	1	-126	-133
GO:0055120	striated muscle dense body	1314	1768	1291	1248	1	-454	43
GO:0060053	neurofilament cytoskeleton	1315	1768	1292	1290	1	-453	2
GO:0060417	yolk	1327	1768	1302	1464	1	-441	-162
GO:0060987	lipid tube	1329	1768	1304	1433	1	-439	-129
GO:0061200	clathrin-sculpted gamma-aminobutyric acid transport vesicle	1330	1768	1305	1263	1	-438	42
GO:0061202	clathrin-sculpted gamma-aminobutyric acid transport vesicle membrane	1331	1768	1306	1264	1	-437	42
GO:0061474	phagolysosome membrane	1332	1768	1307	1344	1	-436	-37
GO:0061574	ASAP complex	1333	1513	1308	1266	1	-180	42
GO:0061742	chaperone-mediated autophagy translocation complex	1342	1768	1314	1528	1	-426	-214
GO:0061773	eNoSc complex	1343	1768	1315	1273	1	-425	42
GO:0061779	Tapasin-ERp57 complex	1344	1768	1316	1274	1	-424	42
GO:0061793	chromatin lock complex	1345	1768	1317	1578	1	-423	-261
GO:0061825	podosome core	1346	1768	1318	1275	1	-422	43
GO:0061826	podosome ring	1347	1768	1319	1481	1	-421	-162
GO:0061828	apical tubulobulbar complex	1349	1768	1321	1278	1	-419	43
GO:0061829	basal tubulobulbar complex	1350	1768	1322	1424	1	-418	-102
GO:0061830	concave side of sperm head	1351	1487	1323	1317	1	-136	6
GO:0061831	apical ectoplasmic specialization	1352	1768	1324	1280	1	-416	44
GO:0061832	basal ectoplasmic specialization	1353	1768	1325	1453	1	-415	-128
GO:0061834	actin filament branch point	1354	1768	1326	1486	1	-414	-160
GO:0061835	ventral surface of cell	1355	1768	1327	1487	1	-413	-160
GO:0061845	neuron projection branch point	1356	1768	1328	1457	1	-412	-129
GO:0061846	dendritic spine cytoplasm	1357	1768	1329	1459	1	-411	-130
GO:0061850	growth cone leading edge	1358	1768	1330	1461	1	-410	-131
GO:0061851	leading edge of lamellipodium	1359	1768	1331	1367	1	-409	-36
GO:0061852	retrograte transporter complex, Golgi to ER	1360	1768	1332	1327	1	-408	5
GO:0062073	histone mRNA stem-loop binding complex	1361	1768	1333	1518	1	-407	-185
GO:0062151	catalase complex	1362	1768	1334	1519	1	-406	-185
GO:0062157	mitochondrial ATP-gated potassium channel complex	1363	1768	1335	1282	1	-405	53
GO:0062167	complement component C1q complex	1364	1495	1336	1283	1	-131	53
GO:0070032	synaptobrevin 2-SNAP-25-syntaxin-1a-complexin I complex	1367	1456	1338	1285	1	-89	53
GO:0070110	ciliary neurotrophic factor receptor complex	1371	1768	1342	1292	1	-397	50
GO:0070209	ASTRA complex	1375	1768	1344	1503	1	-393	-159
GO:0070274	RES complex	1376	1768	1345	1476	1	-392	-131
GO:0070319	Golgi to plasma membrane transport vesicle	1378	1768	1346	1294	1	-390	52
GO:0070369	beta-catenin-TCF7L2 complex	1379	1486	1347	1295	1	-107	52
GO:0070381	endosome to plasma membrane transport vesicle	1380	1768	1348	1296	1	-388	52
GO:0070435	Shc-EGFR complex	1385	1768	1351	1447	1	-383	-96
GO:0070436	Grb2-EGFR complex	1386	1768	1352	1538	1	-382	-186
GO:0070443	Mad-Max complex	1388	1768	1353	1590	1	-380	-237
GO:0070532	BRCA1-B complex	1395	1415	1357	1545	1	-20	-188
GO:0070545	PeBoW complex	1397	1499	1359	1353	1	-102	6
GO:0070557	PCNA-p21 complex	1399	1768	1361	1551	1	-369	-190
GO:0070618	Grb2-Sos complex	1402	1768	1364	1397	1	-366	-33
GO:0070622	UDP-N-acetylglucosamine-lysosomal-enzyme N-acetylglucosaminephosphotransferase complex	1403	1768	1365	1357	1	-365	8
GO:0070685	macropinocytic cup	1405	1768	1367	1496	1	-363	-129
GO:0070691	P-TEFb complex	1406	1768	1368	1313	1	-362	55
GO:0070721	ISGF3 complex	1409	1506	1370	1499	1	-97	-129
GO:0070724	BMP receptor complex	1410	1768	1371	1364	1	-358	7
GO:0070762	nuclear pore transmembrane ring	1413	1768	1373	1531	1	-355	-158
GO:0070772	PAS complex	1415	1768	1375	1472	1	-353	-97
GO:0070826	paraferritin complex	1420	1768	1381	1565	1	-348	-184
GO:0070860	RNA polymerase I core factor complex	1423	1768	1384	1511	1	-345	-127
GO:0070877	microprocessor complex	1425	1768	1386	1596	1	-343	-210
GO:0070939	Dsl1/NZR complex	1428	1483	1389	1332	1	-55	57
GO:0070985	transcription factor TFIIK complex	1430	1450	1391	1334	1	-20	57
GO:0070992	translation initiation complex	1431	1768	1392	1488	1	-337	-96
GO:0071008	U2-type post-mRNA release spliceosomal complex	1438	1768	1396	1339	1	-330	57
GO:0071020	post-spliceosomal complex	1444	1768	1398	1342	1	-324	56
GO:0071021	U2-type post-spliceosomal complex	1445	1768	1399	1494	1	-323	-95
GO:0071065	alpha9-beta1 integrin-vascular cell adhesion molecule-1 complex	1446	1768	1400	1497	1	-322	-97
GO:0071142	homomeric SMAD protein complex	1448	1768	1403	1394	1	-320	9
GO:0071254	cytoplasmic U snRNP body	1454	1768	1409	1473	1	-314	-64
GO:0071261	Ssh1 translocon complex	1456	1768	1411	1617	1	-312	-206
GO:0071513	phosphopantothenoylcysteine decarboxylase complex	1460	1768	1414	1542	1	-308	-128
GO:0071540	eukaryotic translation initiation factor 3 complex, eIF3e	1461	1768	1415	1406	1	-307	9
GO:0071546	pi-body	1463	1255	1417	1548	1	208	-131
GO:0071547	piP-body	1464	1417	1418	1550	1	47	-132
GO:0071561	nucleus-vacuole junction	1466	1768	1420	1574	1	-302	-154
GO:0071595	Nem1-Spo7 phosphatase complex	1470	1768	1423	1366	1	-298	57
GO:0071664	catenin-TCF7L2 complex	1472	1445	1425	1369	1	27	56
GO:0071665	gamma-catenin-TCF7L2 complex	1473	1768	1426	1579	1	-295	-153
GO:0071682	endocytic vesicle lumen	1474	1768	1427	1581	1	-294	-154
GO:0071797	LUBAC complex	1488	1768	1429	1371	1	-280	58
GO:0071818	BAT3 complex	1490	1449	1430	1372	1	41	58
GO:0071819	DUBm complex	1491	1768	1431	1586	1	-277	-155
GO:0071920	cleavage body	1494	1768	1432	1418	1	-274	14
GO:0071943	Myc-Max complex	1496	1768	1433	1648	1	-272	-215
GO:0072380	TRC complex	1501	1768	1438	1379	1	-267	59
GO:0072487	MSL complex	1502	1317	1439	1566	1	185	-127
GO:0072536	interleukin-23 receptor complex	1504	1349	1441	1595	1	155	-154
GO:0072557	IPAF inflammasome complex	1506	1127	1443	1636	1	379	-193
GO:0072558	NLRP1 inflammasome complex	1507	1323	1444	1598	1	184	-154
GO:0072563	endothelial microparticle	1510	1768	1447	1386	1	-258	61
GO:0090498	extrinsic component of Golgi membrane	1518	1452	1454	1395	1	66	59
GO:0090534	calcium ion-transporting ATPase complex	1520	1768	1456	1668	1	-248	-212
GO:0090535	WICH complex	1521	1768	1457	1441	1	-247	16
GO:0090536	NoRC complex	1522	1768	1458	1584	1	-246	-126
GO:0090537	CERF complex	1523	1768	1459	1649	1	-245	-190
GO:0090619	meiotic spindle pole	1529	1768	1464	1525	1	-239	-61
GO:0090636	outer dense plaque of desmosome	1530	1768	1465	1559	1	-238	-94
GO:0090637	inner dense plaque of desmosome	1531	1768	1466	1560	1	-237	-94
GO:0090651	apical cytoplasm	1532	1478	1467	1407	1	54	60
GO:0090661	box H/ACA telomerase RNP complex	1533	1493	1468	1408	1	40	60
GO:0090694	Scc2-Scc4 cohesin loading complex	1535	1768	1469	1409	1	-233	60
GO:0090725	peripheral region of growth cone	1537	1768	1471	1411	1	-231	60
GO:0090730	Las1 complex	1538	1768	1472	1638	1	-230	-166
GO:0090732	cofilin-actin rod	1539	1768	1473	1640	1	-229	-167
GO:0090733	tenascin complex	1540	1768	1474	1413	1	-228	61
GO:0097057	TRAF2-GSTP1 complex	1546	1768	1478	1417	1	-222	61
GO:0097058	CRLF-CLCF1 complex	1547	1768	1479	1505	1	-221	-26
GO:0097059	CNTFR-CLCF1 complex	1548	1768	1480	1573	1	-220	-93
GO:0097123	cyclin A1-CDK2 complex	1549	1768	1481	1546	1	-219	-65
GO:0097124	cyclin A2-CDK2 complex	1550	1768	1482	1419	1	-218	63
GO:0097125	cyclin B1-CDK1 complex	1551	1768	1483	1420	1	-217	63
GO:0097128	cyclin D1-CDK4 complex	1552	1768	1484	1421	1	-216	63
GO:0097129	cyclin D2-CDK4 complex	1553	1768	1485	1422	1	-215	63
GO:0097130	cyclin D3-CDK4 complex	1554	1768	1486	1470	1	-214	16
GO:0097132	cyclin D2-CDK6 complex	1555	1768	1487	1765	1	-213	-278
GO:0097134	cyclin E1-CDK2 complex	1556	1768	1488	1553	1	-212	-65
GO:0097135	cyclin E2-CDK2 complex	1557	1768	1489	1554	1	-211	-65
GO:0097143	PUMA-BCL-xl complex	1561	1768	1492	1634	1	-207	-142
GO:0097144	BAX complex	1562	1768	1493	1588	1	-206	-95
GO:0097145	BAK complex	1563	1768	1494	1429	1	-205	65
GO:0097179	protease inhibitor complex	1567	1136	1497	1618	1	431	-121
GO:0097180	serine protease inhibitor complex	1568	1164	1498	1620	1	404	-122
GO:0097208	alveolar lamellar body	1571	1277	1499	1434	1	294	65
GO:0097226	sperm mitochondrial sheath	1575	1253	1500	1435	1	322	65
GO:0097227	sperm annulus	1576	1768	1501	1765	1	-192	-264
GO:0097232	lamellar body membrane	1579	1768	1502	1436	1	-189	66
GO:0097233	alveolar lamellar body membrane	1580	1768	1503	1438	1	-188	65
GO:0097255	R2TP complex	1582	1434	1504	1439	1	148	65
GO:0097268	cytoophidium	1583	1768	1505	1626	1	-185	-121
GO:0097342	ripoptosome	1584	1436	1506	1440	1	148	66
GO:0097344	Rix1 complex	1585	1768	1507	1700	1	-183	-193
GO:0097346	INO80-type complex	1586	1023	1508	1443	1	563	65
GO:0097356	perinucleolar compartment	1587	1768	1509	1444	1	-181	65
GO:0097386	glial cell projection	1591	1026	1510	1445	1	565	65
GO:0097409	glial cytoplasmic inclusion	1592	1768	1511	1537	1	-176	-26
GO:0097413	Lewy body	1593	1288	1512	1446	1	305	66
GO:0097414	classical Lewy body	1594	1768	1513	1540	1	-174	-27
GO:0097418	neurofibrillary tangle	1595	1768	1514	1448	1	-173	66
GO:0097422	tubular endosome	1596	1419	1515	1449	1	177	66
GO:0097427	microtubule bundle	1597	1290	1516	1450	1	307	66
GO:0097431	mitotic spindle pole	1598	1032	1517	1451	1	566	66
GO:0097433	dense body	1599	1331	1518	1452	1	268	66
GO:0097440	apical dendrite	1600	1035	1519	1454	1	565	65
GO:0097441	basal dendrite	1601	1036	1520	1455	1	565	65
GO:0097442	CA3 pyramidal cell dendrite	1602	1500	1521	1456	1	102	65
GO:0097443	sorting endosome	1603	1313	1522	1458	1	290	64
GO:0097444	spine apparatus	1604	1481	1523	1460	1	123	63
GO:0097449	astrocyte projection	1605	1038	1524	1462	1	567	62
GO:0097450	astrocyte end-foot	1606	1156	1525	1463	1	450	62
GO:0097451	glial limiting end-foot	1607	1768	1526	1684	1	-161	-158
GO:0097452	GAIT complex	1608	1768	1527	1465	1	-160	62
GO:0097454	Schwann cell microvillus	1610	1768	1528	1466	1	-158	62
GO:0097456	terminal loop	1611	1768	1529	1664	1	-157	-135
GO:0097457	hippocampal mossy fiber	1612	1350	1530	1467	1	262	63
GO:0097462	Lewy neurite	1613	1768	1531	1558	1	-155	-27
GO:0097470	ribbon synapse	1614	1041	1532	1468	1	573	64
GO:0097487	multivesicular body, internal vesicle	1615	1768	1533	1469	1	-153	64
GO:0097489	multivesicular body, internal vesicle lumen	1616	1768	1534	1669	1	-152	-135
GO:0097504	Gemini of coiled bodies	1617	1080	1535	1471	1	537	64
GO:0097513	myosin II filament	1619	1768	1537	1475	1	-149	62
GO:0097524	sperm plasma membrane	1622	1084	1538	1477	1	538	61
GO:0097526	spliceosomal tri-snRNP complex	1624	1044	1539	1478	1	580	61
GO:0097539	ciliary transition fiber	1625	1173	1540	1479	1	452	61
GO:0097542	ciliary tip	1627	1205	1541	1480	1	422	61
GO:0097546	ciliary base	1630	1051	1542	1482	1	579	60
GO:0097550	transcription preinitiation complex	1631	1052	1543	1483	1	579	60
GO:0097574	lateral part of cell	1632	1429	1544	1484	1	203	60
GO:0097575	lateral cell cortex	1633	1768	1545	1485	1	-135	60
GO:0097598	sperm cytoplasmic droplet	1634	1768	1546	1609	1	-134	-63
GO:0097629	extrinsic component of omegasome membrane	1635	1768	1547	1656	1	-133	-109
GO:0097630	intrinsic component of omegasome membrane	1636	1768	1548	1681	1	-132	-133
GO:0097631	integral component of omegasome membrane	1637	1768	1549	1682	1	-131	-133
GO:0097636	intrinsic component of autophagosome membrane	1640	1768	1550	1765	1	-128	-215
GO:0097637	integral component of autophagosome membrane	1641	1768	1551	1765	1	-127	-214
GO:0097648	G protein-coupled receptor complex	1642	1215	1552	1489	1	427	63
GO:0097651	phosphatidylinositol 3-kinase complex, class I	1644	1189	1553	1490	1	455	63
GO:0097732	9+2 non-motile cilium	1649	1222	1554	1491	1	427	63
GO:0098533	ATPase dependent transmembrane transport complex	1651	1067.5	1555	1492	1	583.5	63
GO:0098547	lumenal side of Golgi membrane	1653	1768	1556	1585	1	-115	-29
GO:0098553	lumenal side of endoplasmic reticulum membrane	1654	1115	1557	1493	1	539	64
GO:0098554	cytoplasmic side of endoplasmic reticulum membrane	1655	1118	1558	1495	1	537	63
GO:0098556	cytoplasmic side of rough endoplasmic reticulum membrane	1656	1373	1559	1498	1	283	61
GO:0098559	cytoplasmic side of early endosome membrane	1657	1768	1560	1500	1	-111	60
GO:0098574	cytoplasmic side of lysosomal membrane	1662	1125	1561	1501	1	537	60
GO:0098576	lumenal side of membrane	1663	1075	1562	1502	1	588	60
GO:0098577	inactive sex chromosome	1664	1768	1563	1765	1	-104	-202
GO:0098591	external side of apical plasma membrane	1665	1507	1564	1556	1	158	8
GO:0098592	cytoplasmic side of apical plasma membrane	1666	1768	1565	1504	1	-102	61
GO:0098594	mucin granule	1667	1768	1566	1765	1	-101	-199
GO:0098635	protein complex involved in cell-cell adhesion	1668	1768	1567	1506	1	-100	61
GO:0098637	protein complex involved in cell-matrix adhesion	1669	1077	1569	1508	1	592	61
GO:0098642	network-forming collagen trimer	1670	1169	1570	1509	1	501	61
GO:0098645	collagen network	1673	1174	1571	1510	1	499	61
GO:0098646	collagen sheet	1674	1768	1572	1653	1	-94	-81
GO:0098647	collagen beaded filament	1675	1768	1573	1678	1	-93	-105
GO:0098651	basement membrane collagen trimer	1676	1211	1574	1512	1	465	62
GO:0098674	extrinsic component of neuronal dense core vesicle membrane	1679	1768	1575	1513	1	-89	62
GO:0098675	intrinsic component of neuronal dense core vesicle membrane	1680	1768	1576	1567	1	-88	9
GO:0098684	photoreceptor ribbon synapse	1682	1138	1577	1514	1	544	63
GO:0098688	parallel fiber to Purkinje cell synapse	1686	1087	1578	1515	1	599	63
GO:0098690	glycinergic synapse	1687	1143	1579	1516	1	544	63
GO:0098691	dopaminergic synapse	1688	1088	1580	1517	1	600	63
GO:0098799	outer mitochondrial membrane protein complex	1692	1100.5	1581	1520	1	591.5	61
GO:0098826	endoplasmic reticulum tubular network membrane	1693	1380	1584	1523	1	313	61
GO:0098830	presynaptic endosome	1694	1768	1585	1524	1	-74	61
GO:0098831	presynaptic active zone cytoplasmic component	1695	1106	1586	1526	1	589	60
GO:0098833	presynaptic endocytic zone	1696	1151	1587	1527	1	545	60
GO:0098835	presynaptic endocytic zone membrane	1697	1230	1588	1529	1	467	59
GO:0098837	postsynaptic recycling endosome	1698	1287	1589	1530	1	411	59
GO:0098842	postsynaptic early endosome	1700	1768	1590	1532	1	-68	58
GO:0098843	postsynaptic endocytic zone	1701	1768	1591	1533	1	-67	58
GO:0098844	postsynaptic endocytic zone membrane	1702	1768	1592	1674	1	-66	-82
GO:0098845	postsynaptic endosome	1703	1158	1593	1534	1	545	59
GO:0098846	podocyte foot	1704	1768	1594	1765	1	-64	-171
GO:0098850	extrinsic component of synaptic vesicle membrane	1705	1112	1595	1535	1	593	60
GO:0098871	postsynaptic actin cytoskeleton	1710	1119	1596	1536	1	591	60
GO:0098875	epididymosome	1711	1768	1597	1651	1	-57	-54
GO:0098878	neurotransmitter receptor complex	1712	1120	1598	1539	1	592	59
GO:0098888	extrinsic component of presynaptic membrane	1713	1208	1599	1541	1	505	58
GO:0098889	intrinsic component of presynaptic membrane	1714	1121	1600	1543	1	593	57
GO:0098890	extrinsic component of postsynaptic membrane	1715	1122	1601	1544	1	593	57
GO:0098891	extrinsic component of presynaptic active zone membrane	1716	1768	1602	1547	1	-52	55
GO:0098892	extrinsic component of postsynaptic specialization membrane	1717	1242	1603	1549	1	475	54
GO:0098894	extrinsic component of presynaptic endocytic zone membrane	1718	1768	1604	1632	1	-50	-28
GO:0098895	postsynaptic endosome membrane	1719	1768	1605	1552	1	-49	53
GO:0098896	postsynaptic early endosome membrane	1720	1768	1606	1765	1	-48	-159
GO:0098897	spine apparatus membrane	1721	1768	1607	1765	1	-47	-158
GO:0098898	dense core granule lumen	1722	1768	1608	1660	1	-46	-52
GO:0098922	extrinsic component of dense core granule membrane	1723	1768	1609	1555	1	-45	54
GO:0098944	postsynaptic recycling endosome membrane	1724	1768	1610	1602	1	-44	8
GO:0098945	intrinsic component of presynaptic active zone membrane	1725	1134	1611	1557	1	591	54
GO:0098949	intrinsic component of postsynaptic endosome membrane	1727	1768	1612	1604	1	-41	8
GO:0098951	intrinsic component of postsynaptic recycling endosome membrane	1728	1768	1613	1606	1	-40	7
GO:0098952	intrinsic component of spine apparatus membrane	1729	1768	1614	1765	1	-39	-151
GO:0098954	presynaptic endosome membrane	1730	1768	1615	1765	1	-38	-150
GO:0098955	intrinsic component of presynaptic endosome membrane	1731	1768	1616	1765	1	-37	-149
GO:0098956	intrinsic component of dense core granule membrane	1732	1768	1617	1611	1	-36	6
GO:0098966	perisynaptic extracellular matrix	1734	1441	1618	1561	1	293	57
GO:0098981	cholinergic synapse	1735	1137	1619	1562	1	598	57
GO:0098992	neuronal dense core vesicle	1737	1192	1621	1564	1	545	57
GO:0098993	anchored component of synaptic vesicle membrane	1738	1139	1622	1568	1	599	54
GO:0098998	extrinsic component of postsynaptic early endosome membrane	1739	1768	1623	1765	1	-29	-142
GO:0098999	extrinsic component of postsynaptic endosome membrane	1740	1768	1624	1569	1	-28	55
GO:0099012	neuronal dense core vesicle membrane	1741	1460	1625	1570	1	281	55
GO:0099013	neuronal dense core vesicle lumen	1742	1768	1626	1676	1	-26	-50
GO:0099020	perinuclear endoplasmic reticulum lumen	1743	1768	1627	1765	1	-25	-138
GO:0099023	vesicle tethering complex	1744	1144	1628	1571	1	600	57
GO:0099026	anchored component of presynaptic membrane	1746	1233	1629	1572	1	513	57
GO:0099029	anchored component of presynaptic active zone membrane	1747	1451	1630	1575	1	296	55
GO:0099033	anchored component of postsynaptic recycling endosome membrane	1750	1768	1631	1623	1	-18	8
GO:0099034	anchored component of postsynaptic endosome membrane	1751	1768	1632	1625	1	-17	7
GO:0099053	activating signal cointegrator 1 complex	1752	1768	1633	1576	1	-16	57
GO:0099056	integral component of presynaptic membrane	1753	1147	1634	1577	1	606	57
GO:0099059	integral component of presynaptic active zone membrane	1754	1148	1635	1580	1	606	55
GO:0099060	integral component of postsynaptic specialization membrane	1755	1149	1636	1582	1	606	54
GO:0099061	integral component of postsynaptic density membrane	1756	1150	1637	1583	1	606	54
GO:0099065	integral component of spine apparatus membrane	1757	1768	1638	1765	1	-11	-127
GO:0099066	integral component of neuronal dense core vesicle membrane	1758	1768	1639	1630	1	-10	9
GO:0099067	integral component of presynaptic endosome membrane	1759	1768	1640	1765	1	-9	-125
GO:0099073	mitochondrion-derived vesicle	1760	1768	1641	1587	1	-8	54
GO:0099078	BORC complex	1761	1444	1642	1589	1	317	53
GO:0099086	synaptonemal structure	1762	1157	1643	1591	1	605	52
GO:0099091	postsynaptic specialization, intracellular component	1763	1160	1644	1592	1	603	52
GO:0099092	postsynaptic density, intracellular component	1764	1161	1645	1593	1	603	52
GO:0099115	chromosome, subtelomeric region	1765	1768	1646	1765	1	-3	-119
GO:0099126	transforming growth factor beta complex	1766	1768	1647	1594	1	-2	53
GO:0099143	presynaptic actin cytoskeleton	1767	1768	1649	1670	1	-1	-21
GO:0099147	extrinsic component of postsynaptic density membrane	1770	1485	1650	1599	1	285	51
GO:0099160	postsynaptic intermediate filament cytoskeleton	1772	1768	1651	1600	1	4	51
GO:0099182	presynaptic intermediate filament cytoskeleton	1773	1768	1652	1697	1	5	-45
GO:0099243	extrinsic component of synaptic membrane	1775	1167	1653	1601	1	608	52
GO:0099400	caveola neck	1776	1768	1654	1765	1	8	-111
GO:0099544	perisynaptic space	1783	1768	1655	1603	1	15	52
GO:0099568	cytoplasmic region	1784	1183	1656	1605	1	601	51
GO:0099569	presynaptic cytoskeleton	1785	1400	1657	1607	1	385	50
GO:0099571	postsynaptic cytoskeleton	1786	1184	1658	1608	1	602	50
GO:0099573	glutamatergic postsynaptic density	1787	1768	1659	1680	1	19	-21
GO:0099617	matrix side of mitochondrial inner membrane	1788	1768	1660	1610	1	20	50
GO:0099629	postsynaptic specialization of symmetric synapse	1789	1768	1661	1765	1	21	-104
GO:0099631	postsynaptic endocytic zone cytoplasmic component	1790	1768	1662	1683	1	22	-21
GO:0099738	cell cortex region	1792	1190	1663	1612	1	602	51
GO:0101004	cytolytic granule membrane	1793	1768	1664	1613	1	25	51
GO:0101019	nucleolar exosome (RNase complex)	1794	1326	1665	1614	1	468	51
GO:0101031	chaperone complex	1795	1194	1666	1615	1	601	51
GO:0106002	mCRD-mediated mRNA stability complex	1796	1266	1667	1616	1	530	51
GO:0106003	amyloid-beta complex	1797	1768	1668	1654	1	29	14
GO:0106068	SUMO ligase complex	1798	1268	1670	1619	1	530	51
GO:0106083	nuclear membrane protein complex	1799	1321	1671	1621	1	478	50
GO:0106094	nuclear membrane microtubule tethering complex	1800	1322	1672	1622	1	478	50
GO:0106139	symbiont cell surface	1801	1768	1673	1693	1	33	-20
GO:0110016	B-WICH complex	1803	1329	1674	1624	1	474	50
GO:0110070	cellularization cleavage furrow	1804	1768	1675	1765	1	36	-90
GO:0110078	TTT complex	1805	1768	1676	1765	1	37	-89
GO:0110158	calpain complex	1808	1768	1677	1627	1	40	50
GO:0120001	apical plasma membrane urothelial plaque	1809	1768	1678	1765	1	41	-87
GO:0120043	stereocilium shaft	1811	1768	1679	1765	1	43	-86
GO:0120044	stereocilium base	1812	1768	1680	1628	1	44	52
GO:0120095	vacuole-isolation membrane contact site	1813	1768	1681	1765	1	45	-84
GO:0120103	centriolar subdistal appendage	1816	1280	1682	1629	1	536	53
GO:0120111	neuron projection cytoplasm	1817	1201	1683	1631	1	616	52
GO:0120115	Lsm2-8 complex	1819	1397	1684	1633	1	422	51
GO:0120157	PAR polarity complex	1822	1768	1685	1673	1	54	12
GO:0120199	cone photoreceptor outer segment	1823	1309	1686	1765	1	514	-79
GO:0120212	sperm head-tail coupling apparatus	1828	1768	1687	1765	1	60	-78
GO:0120216	matrilin complex	1829	1768	1688	1765	1	61	-77
GO:0120219	subapical part of cell	1830	1768	1689	1765	1	62	-76
GO:0120220	basal body patch	1831	1768	1690	1765	1	63	-75
GO:0120231	DNA recombinase auxiliary factor complex	1832	1768	1691	1765	1	64	-74
GO:0120259	7SK snRNP	1835	1768	1692	1635	1	67	57
GO:0120282	autolysosome lumen	1836	1768	1693	1765	1	68	-72
GO:0120293	dynein axonemal particle	1837	1212	1694	1637	1	625	57
GO:0140092	bBAF complex	1839	1318	1695	1639	1	521	56
GO:0140225	DNA topoisomerase III-beta-TDRD3 complex	1840	1768	1696	1641	1	72	55
GO:0140284	endoplasmic reticulum-endosome membrane contact site	1843	1768	1697	1642	1	75	55
GO:0140288	GBAF complex	1844	1213	1698	1643	1	631	55
GO:0140445	chromosome, telomeric repeat region	1845	1214	1699	1644	1	631	55
GO:0140552	TEAD-YAP complex	1848	1768	1700	1645	1	80	55
GO:0140672	ATAC complex	1849	1220	1701	1646	1	629	55
GO:0140738	NLRP6 inflammasome complex	1850	1768	1702	1765	1	82	-63
GO:0150001	primary dendrite	1851	1768	1703	1647	1	83	56
GO:0150002	distal dendrite	1852	1768	1704	1650	1	84	54
GO:0150005	enzyme activator complex	1853	1418	1705	1652	1	435	53
GO:0150014	apical distal dendrite	1854	1768	1706	1694	1	86	12
GO:0150017	basal proximal dendrite	1855	1768	1707	1765	1	87	-58
GO:0150051	postsynaptic Golgi apparatus	1857	1768	1708	1765	1	89	-57
GO:0150057	amylin receptor complex 2	1859	1768	1709	1765	1	91	-56
GO:1901588	dendritic microtubule	1861	1466	1710	1655	1	395	55
GO:1902500	vacuolar HOPS complex	1864	1768	1711	1657	1	96	54
GO:1902501	lysosomal HOPS complex	1865	1768	1712	1658	1	97	54
GO:1902503	adenylyltransferase complex	1866	1768	1713	1765	1	98	-52
GO:1902560	GMP reductase complex	1869	1768	1714	1659	1	101	55
GO:1902562	H4 histone acetyltransferase complex	1870	1229	1715	1661	1	641	54
GO:1902636	kinociliary basal body	1871	1768	1716	1662	1	103	54
GO:1902712	G protein-coupled GABA receptor complex	1872	1768	1719	1666	1	104	53
GO:1902737	dendritic filopodium	1873	1768	1720	1667	1	105	53
GO:1902912	pyruvate kinase complex	1875	1768	1721	1765	1	107	-44
GO:1903095	ribonuclease III complex	1877	1768	1722	1765	1	109	-43
GO:1903143	adrenomedullin receptor complex	1878	1768	1723	1671	1	110	52
GO:1903293	phosphatase complex	1879	1235	1724	1672	1	644	52
GO:1903349	omegasome membrane	1880	1768	1725	1765	1	112	-40
GO:1903439	calcitonin family receptor complex	1881	1768	1726	1675	1	113	51
GO:1903440	amylin receptor complex	1882	1768	1727	1765	1	114	-38
GO:1903503	ATPase inhibitor complex	1883	1768	1728	1765	1	115	-37
GO:1903754	cortical microtubule plus-end	1885	1768	1729	1765	1	117	-36
GO:1903958	nitric-oxide synthase complex	1888	1768	1730	1677	1	120	53
GO:1904115	axon cytoplasm	1891	1240	1731	1679	1	651	52
GO:1904423	dehydrodolichyl diphosphate synthase complex	1892	1768	1732	1765	1	124	-33
GO:1904511	cytoplasmic microtubule plus-end	1893	1768	1733	1765	1	125	-32
GO:1904930	amphisome membrane	1895	1283	1734	1685	1	612	49
GO:1904949	ATPase complex	1896	1241	1735	1686	1	655	49
GO:1905103	integral component of lysosomal membrane	1898	1365	1736	1687	1	533	49
GO:1905202	methylcrotonoyl-CoA carboxylase complex	1899	1768	1737	1765	1	131	-28
GO:1905286	serine-type peptidase complex	1900	1243	1738	1688	1	657	50
GO:1905354	exoribonuclease complex	1902	1245	1739	1689	1	657	50
GO:1905360	GTPase complex	1903	1248	1740	1690	1	655	50
GO:1905370	serine-type endopeptidase complex	1906	1251	1741	1691	1	655	50
GO:1905379	beta-N-acetylhexosaminidase complex	1907	1768	1742	1692	1	139	50
GO:1905720	cytoplasmic microtubule bundle	1908	1768	1743	1765	1	140	-22
GO:1905721	mitotic spindle astral microtubule end	1909	1768	1744	1695	1	141	49
GO:1990023	mitotic spindle midzone	1914	1330	1745	1696	1	584	49
GO:1990026	hippocampal mossy fiber expansion	1915	1768	1746	1765	1	147	-19
GO:1990031	pinceau fiber	1917	1768	1747	1765	1	149	-18
GO:1990032	parallel fiber	1918	1768	1748	1765	1	150	-17
GO:1990037	Lewy body core	1919	1768	1749	1765	1	151	-16
GO:1990038	Lewy body corona	1920	1768	1750	1765	1	152	-15
GO:1990062	RPAP3/R2TP/prefoldin-like complex	1922	1377	1751	1698	1	545	53
GO:1990070	TRAPPI protein complex	1923	1768	1752	1765	1	155	-13
GO:1990071	TRAPPII protein complex	1924	1378	1753	1699	1	546	54
GO:1990072	TRAPPIII protein complex	1925	1352	1754	1765	1	573	-11
GO:1990075	periciliary membrane compartment	1926	1505	1755	1765	1	421	-10
GO:1990111	spermatoproteasome complex	1927	1768	1756	1765	1	159	-9
GO:1990112	RQC complex	1928	1768	1757	1765	1	160	-8
GO:1990124	messenger ribonucleoprotein complex	1929	1257	1758	1765	1	672	-7
GO:1990130	GATOR1 complex	1930	1432	1759	1765	1	498	-6
GO:1990131	Gtr1-Gtr2 GTPase complex	1931	1768	1760	1765	1	163	-5
GO:1990184	amino acid transport complex	1932	1768	1761	1765	1	164	-4
GO:1990204	oxidoreductase complex	1933	1262	1762	1765	1	671	-3
GO:1990221	L-cysteine desulfurase complex	1934	1768	1763	1765	1	166	-2
GO:1990229	iron-sulfur cluster assembly complex	1935	1335	1764	1765	1	600	-1
GO:1990246	uniplex complex	1937	1421	1765	1765	1	516	0
GO:1990257	piccolo-bassoon transport vesicle	1938	1768	1766	1765	1	170	1
GO:1990298	bub1-bub3 complex	1940	1768	1767	1765	1	172	2
GO:1990316	Atg1/ULK1 kinase complex	1941	1339	1768	1765	1	602	3
GO:1990356	sumoylated E2 ligase complex	1942	1768	1769	1765	1	174	4
GO:1990357	terminal web	1943	1497	1770	1765	1	446	5
GO:1990393	3M complex	1946	1768	1771	1765	1	178	6
GO:1990406	CGRP receptor complex	1947	1768	1772	1765	1	179	7
GO:1990423	RZZ complex	1948	1768	1773	1765	1	180	8
GO:1990425	ryanodine receptor complex	1949	1768	1774	1765	1	181	9
GO:1990427	stereocilia tip-link density	1950	1768	1775	1765	1	182	10
GO:1990429	peroxisomal importomer complex	1951	1768	1776	1765	1	183	11
GO:1990435	upper tip-link density	1952	1768	1777	1765	1	184	12
GO:1990452	Parkin-FBXW7-Cul1 ubiquitin ligase complex	1953	1768	1778	1765	1	185	13
GO:1990454	L-type voltage-gated calcium channel complex	1954	1413	1779	1765	1	541	14
GO:1990462	omegasome	1955	1369	1780	1765	1	586	15
GO:1990498	mitotic spindle microtubule	1956	1278	1781	1765	1	678	16
GO:1990501	exon-exon junction subcomplex mago-y14	1957	1768	1782	1765	1	189	17
GO:1990531	phospholipid-translocating ATPase complex	1960	1319	1783	1765	1	641	18
GO:1990565	HSP90-CDC37 chaperone complex	1961	1768	1784	1765	1	193	19
GO:1990578	perinuclear endoplasmic reticulum membrane	1963	1768	1785	1765	1	195	20
GO:1990589	ATF4-CREB1 transcription factor complex	1964	1768	1787	1765	1	196	22
GO:1990590	ATF1-ATF4 transcription factor complex	1965	1768	1788	1765	1	197	23
GO:1990597	AIP1-IRE1 complex	1966	1768	1789	1765	1	198	24
GO:1990604	IRE1-TRAF2-ASK1 complex	1967	1768	1790	1765	1	199	25
GO:1990620	ANPR-A receptor complex	1969	1768	1791	1765	1	201	26
GO:1990635	proximal dendrite	1972	1347	1792	1765	1	625	27
GO:1990647	C/EBP complex	1973	1768	1793	1765	1	205	28
GO:1990665	AnxA2-p11 complex	1974	1768	1794	1765	1	206	29
GO:1990666	PCSK9-LDLR complex	1975	1768	1795	1765	1	207	30
GO:1990667	PCSK9-AnxA2 complex	1976	1768	1796	1765	1	208	31
GO:1990674	Golgi cis cisterna membrane	1977	1768	1797	1765	1	209	32
GO:1990675	Golgi medial cisterna membrane	1978	1768	1798	1765	1	210	33
GO:1990676	Golgi trans cisterna membrane	1979	1768	1799	1765	1	211	34
GO:1990682	CSF1-CSF1R complex	1980	1768	1800	1765	1	212	35
GO:1990706	MAD1 complex	1982	1768	1801	1765	1	214	36
GO:1990711	beta-catenin-ICAT complex	1983	1768	1802	1765	1	215	37
GO:1990712	HFE-transferrin receptor complex	1984	1768	1803	1765	1	216	38
GO:1990722	DAPK1-calmodulin complex	1988	1768	1804	1765	1	220	39
GO:1990723	cytoplasmic periphery of the nuclear pore complex	1989	1768	1805	1765	1	221	40
GO:1990724	galectin complex	1990	1768	1806	1765	1	222	41
GO:1990726	Lsm1-7-Pat1 complex	1991	1768	1807	1765	1	223	42
GO:1990728	mitotic spindle assembly checkpoint MAD1-MAD2 complex	1992	1768	1808	1765	1	224	43
GO:1990730	VCP-NSFL1C complex	1993	1768	1809	1765	1	225	44
GO:1990733	titin-telethonin complex	1994	1768	1810	1765	1	226	45
GO:1990742	microvesicle	1995	1768	1811	1765	1	227	46
GO:1990745	EARP complex	1996	1768	1812	1765	1	228	47
GO:1990752	microtubule end	1997	1295	1813	1765	1	702	48
GO:1990761	growth cone lamellipodium	1998	1768	1814	1765	1	230	49
GO:1990769	proximal neuron projection	1999	1768	1815	1765	1	231	50
GO:1990779	glycoprotein Ib-IX-V complex	2000	1768	1817	1765	1	232	52
GO:1990780	cytoplasmic side of dendritic spine plasma membrane	2001	1768	1818	1765	1	233	53
GO:1990788	GLI-SUFU complex	2002	1768	1819	1765	1	234	54
GO:1990812	growth cone filopodium	2007	1768	1820	1765	1	239	55
GO:1990826	nucleoplasmic periphery of the nuclear pore complex	2008	1768	1821	1765	1	240	56
GO:1990836	lysosomal matrix	2009	1768	1822	1765	1	241	57
GO:1990876	cytoplasmic side of nuclear pore	2012	1768	1823	1765	1	244	58
GO:1990879	CST complex	2013	1768	1824	1765	1	245	59
GO:1990909	Wnt signalosome	2015	1341	1825	1765	1	674	60
GO:1990913	sperm head plasma membrane	2016	1768	1826	1765	1	248	61
GO:1990917	ooplasm	2017	1768	1827	1765	1	249	62
GO:1990971	EMILIN complex	2019	1768	1828	1765	1	251	63
GO:1990972	multimerin complex	2020	1768	1829	1765	1	252	64

## Sheet: BP
GO.ID	Term	OriginalRank_T	bootrank_T	OriginalRank_P	bootrank_P	IntegratedScore	gain_T	gain_P
GO:0006767	water-soluble vitamin metabolic process	3157	1134	1	3	0.00074778	2023	-2
GO:0042816	vitamin B6 metabolic process	7520	8335	2	1	0.000249276	-815	1
GO:0042822	pyridoxal phosphate metabolic process	7523	8337	3	2	0.000498536	-814	1
GO:0036005	response to macrophage colony-stimulating factor	6947	4349	4	4	0.000997009	2598	0
GO:0008299	isoprenoid biosynthetic process	3514	1509	5	5	0.00124622	2005	0
GO:0006766	vitamin metabolic process	3156	1133	6	13	0.00323937	2023	-7
GO:0072524	pyridine-containing compound metabolic process	11499	7540	7	7	0.0017446	3959	0
GO:0042364	water-soluble vitamin biosynthetic process	7366	5505	8	8	0.00199377	1861	0
GO:0010669	epithelial structure maintenance	4008	1941	9	6	0.00149542	2067	3
GO:0051259	protein complex oligomerization	1175	6032	10	48	0.0119477	-4857	-38
GO:0030282	bone mineralization	5326	2810	11	28	0.00697384	2516	-17
GO:0009110	vitamin biosynthetic process	3592	1568	12	23	0.00572941	2024	-11
GO:0021692	cerebellar Purkinje cell layer morphogenesis	5061	2592	13	32	0.00796911	2469	-19
GO:0000710	meiotic mismatch repair	1673	9058	14	10	0.00249206	-7385	4
GO:0002419	T cell mediated cytotoxicity directed against tumor cell target	2154	6447	15	18	0.00448458	-4293	-3
GO:0002852	regulation of T cell mediated cytotoxicity directed against tumor cell target	2402	6814	16	21	0.00523152	-4412	-5
GO:0002854	positive regulation of T cell mediated cytotoxicity directed against tumor cell target	2403	6817	17	25	0.00622723	-4414	-8
GO:0003345	proepicardium cell migration involved in pericardium morphogenesis	2637	10197	18	27	0.00672499	-7560	-9
GO:0006185	dGDP biosynthetic process	2797	9836	19	9	0.00224292	-7039	10
GO:0006771	riboflavin metabolic process	3159	10910	20	26	0.00647612	-7751	-6
GO:0008614	pyridoxine metabolic process	3543	10804	21	20	0.00498256	-7261	1
GO:0008615	pyridoxine biosynthetic process	3544	10805	22	24	0.00597833	-7261	-2
GO:0009182	purine deoxyribonucleoside diphosphate metabolic process	3660	5955	23	11	0.00274118	-2295	12
GO:0009183	purine deoxyribonucleoside diphosphate biosynthetic process	3661	10659	24	12	0.00299028	-6998	12
GO:0009231	riboflavin biosynthetic process	3706	11314	25	29	0.00722268	-7608	-4
GO:0009398	FMN biosynthetic process	3744	11330	26	30	0.00747151	-7586	-4
GO:0016104	triterpenoid biosynthetic process	4533	11561	27	19	0.00473358	-7028	8
GO:0034516	response to vitamin B6	6511	11280	28	22	0.00548047	-4769	6
GO:0042843	D-xylose catabolic process	7528	13888	29	43	0.0107048	-6360	-14
GO:0043973	histone H3-K4 acetylation	7812	13888	30	31	0.00772032	-6076	-1
GO:0046066	dGDP metabolic process	8317	10164	31	15	0.0037375	-1847	16
GO:0046444	FMN metabolic process	8451	13888	32	34	0.00846665	-5437	-2
GO:0046710	GDP metabolic process	8558	10466	33	16	0.00398654	-1908	17
GO:0046711	GDP biosynthetic process	8559	13888	34	17	0.00423557	-5329	17
GO:0051089	constitutive protein ectodomain proteolysis	9129	13888	35	14	0.00348844	-4759	21
GO:0060386	synapse assembly involved in innervation	9790	13888	36	52	0.0129417	-4098	-16
GO:0060755	negative regulation of mast cell chemotaxis	10036	13888	37	37	0.00921285	-3852	0
GO:0070130	negative regulation of mitochondrial translation	10579	13888	38	39	0.00971023	-3309	-1
GO:0070208	protein heterotrimerization	10615	13888	39	41	0.0102076	-3273	-2
GO:0071911	synchronous neurotransmitter secretion	11225	13888	40	35	0.0087154	-2663	5
GO:0072139	glomerular parietal epithelial cell differentiation	11346	13888	41	45	0.011202	-2542	-4
GO:0098529	neuromuscular junction development, skeletal muscle fiber	12172	13888	42	58	0.0144323	-1716	-16
GO:0098746	fast, calcium ion-dependent exocytosis of neurotransmitter	12214	13888	43	40	0.0099589	-1674	3
GO:0099153	synaptic transmission, serotonergic	12327	13888	44	33	0.00821789	-1561	11
GO:0099610	action potential initiation	12397	13888	45	62	0.0154257	-1491	-17
GO:1900623	regulation of monocyte aggregation	12949	13888	46	36	0.00896413	-939	10
GO:1900625	positive regulation of monocyte aggregation	12950	13888	47	38	0.00946155	-938	9
GO:1901053	sarcosine catabolic process	12995	13888	48	42	0.0104562	-893	6
GO:1902957	negative regulation of mitochondrial electron transport, NADH to ubiquinone	13653	13888	49	47	0.0116992	-235	2
GO:1903235	positive regulation of calcium ion-dependent exocytosis of neurotransmitter	13784	13888	50	44	0.0109534	-104	6
GO:1904431	positive regulation of t-circle formation	14392	13888	51	46	0.0114506	504	5
GO:1904456	negative regulation of neuronal action potential	14410	13888	52	67	0.0166671	522	-15
GO:1905123	regulation of glucosylceramidase activity	14749	13888	53	49	0.0121962	861	4
GO:1905447	negative regulation of mitochondrial ATP synthesis coupled electron transport	14893	13888	54	50	0.0124447	1005	4
GO:1905464	positive regulation of DNA duplex unwinding	14909	13888	55	51	0.0126932	1021	4
GO:1905776	positive regulation of DNA helicase activity	15032	13888	56	53	0.0131902	1144	3
GO:1905962	glutamatergic neuron differentiation	15117	11395	57	75	0.0186526	3722	-18
GO:2000768	positive regulation of nephron tubule epithelial cell differentiation	15770	13888	58	54	0.0134386	1882	4
GO:2001142	nicotinate transport	15910	13888	59	60	0.014929	2022	-1
GO:0001731	formation of translation preinitiation complex	1800	406	60	65	0.00128041	1394	-5
GO:0006448	regulation of translational elongation	2946	956	61	76	0.00709925	1990	-15
GO:0045669	positive regulation of osteoblast differentiation	8142	5045	62	109	0.0270796	3097	-47
GO:0006720	isoprenoid metabolic process	198	1015	63	94	0.00800255	-817	-31
GO:0001942	hair follicle development	1905	330	64	101	0.00084591	1575	-37
GO:0002011	morphogenesis of an epithelial sheet	1950	357	65	141	0.000989995	1593	-76
GO:0022404	molting cycle process	5228	2699	66	103	0.0255938	2529	-37
GO:0022405	hair cycle process	5229	2700	67	105	0.0260891	2529	-38
GO:0016114	terpenoid biosynthetic process	4537	2284	68	56	0.0139355	2253	12
GO:0061744	motor behavior	10442	6882	69	118	0.0293073	3560	-49
GO:0006084	acetyl-CoA metabolic process	2742	819	70	108	0.00521032	1923	-38
GO:0042303	molting cycle	7340	4332	71	110	0.0273272	3008	-39
GO:0042633	hair cycle	7456	4431	72	112	0.0278223	3025	-40
GO:0048477	oogenesis	8773	5568	73	142	0.0352416	3205	-69
GO:0098773	skin epidermis development	12221	8046	74	115	0.0285649	4175	-41
GO:0006695	cholesterol biosynthetic process	546	1021	75	78	0.00809744	-475	-3
GO:1902653	secondary alcohol biosynthetic process	550	7644.5	76	80	0.019893	-7094.5	-4
GO:0051291	protein heterooligomerization	9206	6059	77	87	0.0216289	3147	-10
GO:0071625	vocalization behavior	11117	7314	78	128	0.031781	3803	-50
GO:0065003	protein-containing complex assembly	1442	3114	79	155	0.0384523	-1672	-76
GO:1901615	organic hydroxy compound metabolic process	340	1495	80	209	0.0173612	-1155	-129
GO:0000245	spliceosomal complex assembly	1596	124	81	138	0.000147929	1472	-57
GO:0016126	sterol biosynthetic process	589	2219	82	82	0.020389	-1630	0
GO:0031214	biomineral tissue development	5507	3009	83	157	0.038946	2498	-74
GO:0070206	protein trimerization	10613	6974	84	119	0.0295547	3639	-35
GO:0001958	endochondral ossification	1917	339	85	88	0.00089268	1578	-3
GO:0010259	multicellular organism aging	3893	1818	86	83	0.020637	2075	3
GO:0035521	monoubiquitinated histone deubiquitination	6727	3979	87	121	0.0300496	2748	-34
GO:0035522	monoubiquitinated histone H2A deubiquitination	6728	3981	88	122	0.0302969	2747	-34
GO:0036075	replacement ossification	6971	4110	89	97	0.0241074	2861	-8
GO:0000379	tRNA-type intron splice site recognition and cleavage	1620	4194	90	100	0.0248507	-2574	-10
GO:0002188	translation reinitiation	2026	6727	91	74	0.0184044	-4701	17
GO:0002842	positive regulation of T cell mediated immune response to tumor cell	2397	1531	92	90	0.0182074	866	2
GO:0005513	detection of calcium ion	2680	1202	93	68	0.0112229	1478	25
GO:0006296	nucleotide-excision repair, DNA incision, 5'-to lesion	2860	5110	94	66	0.0164189	-2250	28
GO:0006598	polyamine catabolic process	3060	3890	95	70	0.0174118	-830	25
GO:0006722	triterpenoid metabolic process	3135	8040	96	64	0.0159223	-4905	32
GO:0008612	peptidyl-lysine modification to peptidyl-hypusine	3542	4775	97	72	0.0179081	-1233	25
GO:0010142	farnesyl diphosphate biosynthetic process, mevalonate pathway	3871	8534	99	55	0.0136871	-4663	44
GO:0015939	pantothenate metabolic process	4487	9573	100	73	0.0181563	-5086	27
GO:0019075	virus maturation	4764	9285	101	102	0.0253461	-4521	-1
GO:0019413	acetate biosynthetic process	4844	8907	102	91	0.0226205	-4063	11
GO:0019542	propionate biosynthetic process	4879	8940	103	93	0.0231162	-4061	10
GO:0032324	molybdopterin cofactor biosynthetic process	5761	10953	104	59	0.0146807	-5192	45
GO:0033089	positive regulation of T cell differentiation in thymus	174	3605	105	77	0.0191488	-3431	28
GO:0034627	'de novo' NAD biosynthetic process	6522	5503	106	86	0.0213809	1019	20
GO:0034696	response to prostaglandin F	6541	7757	107	61	0.0151774	-1216	46
GO:0035166	post-embryonic hemopoiesis	6614	6858	108	79	0.0196449	-244	29
GO:0038004	epidermal growth factor receptor ligand maturation	7133	13888	109	57	0.0141839	-6755	52
GO:0042727	flavin-containing compound biosynthetic process	7490	11103	110	107	0.0265844	-3613	3
GO:0042819	vitamin B6 biosynthetic process	7521	11087	111	95	0.0236118	-3566	16
GO:0042823	pyridoxal phosphate biosynthetic process	7524	11088	112	96	0.0238596	-3564	16
GO:0044565	dendritic cell proliferation	7902	10485	113	69	0.0171636	-2583	44
GO:0046203	spermidine catabolic process	8385	11744	114	84	0.020885	-3359	30
GO:0046951	ketone body biosynthetic process	8629	8737	115	63	0.015674	-108	52
GO:0051970	negative regulation of transmission of nerve impulse	9465	7048	116	151	0.0374647	2417	-35
GO:0071109	superior temporal gyrus development	10910	13888	117	154	0.0382054	-2978	-37
GO:0071529	cementum mineralization	11076	10332	119	81	0.020141	744	38
GO:0098977	inhibitory chemical synaptic transmission	12292	13888	120	165	0.0409203	-1596	-45
GO:1901052	sarcosine metabolic process	12994	13888	121	98	0.0243552	-894	23
GO:1902767	isoprenoid biosynthetic process via mevalonate	13583	13888	122	71	0.01766	-305	51
GO:1903012	positive regulation of bone development	13688	13888	123	120	0.0298021	-200	3
GO:2000698	positive regulation of epithelial cell differentiation involved in kidney development	15725	11747	124	123	0.0305443	3978	1
GO:0044085	cellular component biogenesis	1488	836	125	223	0.00542886	652	-98
GO:0110148	biomineralization	12512	8226	126	263	0.0650242	4286	-137
GO:0090502	RNA phosphodiester bond hydrolysis, endonucleolytic	11902	7840	127	238	0.0588894	4062	-111
GO:0072525	pyridine-containing compound biosynthetic process	11500	7542	128	152	0.0377116	3958	-24
GO:1901617	organic hydroxy compound biosynthetic process	154	2227	129	222	0.0385245	-2073	-93
GO:0046165	alcohol biosynthetic process	305	4473	130	177	0.0438798	-4168	-47
GO:0006721	terpenoid metabolic process	156	1017	131	145	0.00803412	-861	-14
GO:0022618	ribonucleoprotein complex assembly	5243	2712	132	288	0.0571315	2531	-156
GO:0030501	positive regulation of bone mineralization	5361	2843	133	156	0.0386992	2518	-23
GO:0035520	monoubiquitinated protein deubiquitination	6726	3978	134	203	0.0502844	2748	-69
GO:0000720	pyrimidine dimer repair by nucleotide-excision repair	1678	1699	135	116	0.0224225	-21	19
GO:0002836	positive regulation of response to tumor cell	2391	712	136	146	0.00393782	1679	-10
GO:0002839	positive regulation of immune response to tumor cell	2394	716	137	147	0.00398219	1678	-10
GO:0003344	pericardium morphogenesis	2636	1378	138	150	0.0147501	1258	-12
GO:0006046	N-acetylglucosamine catabolic process	2720	4558	139	99	0.0246029	-1838	40
GO:0006083	acetate metabolic process	2741	4108	140	137	0.034006	-1367	3
GO:0006216	cytidine catabolic process	2816	1825	141	129	0.0258715	991	12
GO:0007288	sperm axoneme assembly	3379	1380	142	139	0.0147929	1999	3
GO:0007308	oocyte construction	3384	2771	143	158	0.0391928	613	-15
GO:0007309	oocyte axis specification	3385	2774	144	159	0.0394397	611	-15
GO:0009186	deoxyribonucleoside diphosphate metabolic process	3664	3132	145	89	0.0221247	532	56
GO:0009189	deoxyribonucleoside diphosphate biosynthetic process	3667	6177	146	92	0.0228683	-2510	54
GO:0009972	cytidine deamination	3843	2811	147	135	0.0335117	1032	12
GO:0010387	COP9 signalosome assembly	3907	4723	148	124	0.0307917	-816	24
GO:0019287	isopentenyl diphosphate biosynthetic process, mevalonate pathway	4799	8177	149	125	0.031039	-3378	24
GO:0019323	pentose catabolic process	4810	7472	150	199	0.0492998	-2662	-49
GO:0021794	thalamus development	5106	2859	151	215	0.0532368	2247	-64
GO:0021800	cerebral cortex tangential migration	5111	4186	152	217	0.0537287	925	-65
GO:0030223	neutrophil differentiation	5309	4412	153	126	0.0312864	897	27
GO:0030263	apoptotic chromosome condensation	5321	6156	154	188	0.0465907	-835	-34
GO:0031632	positive regulation of synaptic vesicle fusion to presynaptic active zone membrane	5598	6790	155	130	0.0322756	-1192	25
GO:0032229	negative regulation of synaptic transmission, GABAergic	5716	4444	156	219	0.0542205	1272	-63
GO:0033603	positive regulation of dopamine secretion	6272	4104	157	131	0.0325228	2168	26
GO:0034014	response to triglyceride	55	4170	158	104	0.0258414	-4115	54
GO:0034436	glycoprotein transport	6480	7702	159	106	0.0263368	-1222	53
GO:0035581	sequestering of extracellular ligand from receptor	6749	4759	160	114	0.0283173	1990	46
GO:0035583	sequestering of TGFbeta in extracellular matrix	6751	9191	161	117	0.0290598	-2440	44
GO:0042726	flavin-containing compound metabolic process	7489	9778	162	170	0.0421537	-2289	-8
GO:0045759	negative regulation of action potential	8171	5741	163	234	0.057907	2430	-71
GO:0045843	negative regulation of striated muscle tissue development	8211	5120	164	140	0.0347474	3091	24
GO:0045901	positive regulation of translational elongation	8228	10090	165	179	0.0443728	-1862	-14
GO:0046087	cytidine metabolic process	8335	7054	166	160	0.0396865	1281	6
GO:0046985	positive regulation of hemoglobin biosynthetic process	8638	7633	167	163.5	0.0404268	1005	3.5
GO:0048635	negative regulation of muscle organ development	8835	5621	168	144	0.0357357	3214	24
GO:0060319	primitive erythrocyte differentiation	9739	8134	169	166	0.041167	1605	3
GO:0060528	secretory columnal luminar epithelial cell differentiation involved in prostate glandular acinus development	9894	11015	170	191	0.0473297	-1121	-21
GO:0060753	regulation of mast cell chemotaxis	10034	7895	171	169	0.041907	2139	2
GO:0061669	spontaneous neurotransmitter secretion	10417	7144	172	149	0.0369708	3273	23
GO:0061817	endoplasmic reticulum-plasma membrane tethering	10458	9000	173	163.5	0.0406735	1458	9.5
GO:0061819	telomeric DNA-containing double minutes formation	10459	11233	174	143	0.0354887	-774	31
GO:0070487	monocyte aggregation	10722	8332	175	136	0.0337589	2390	39
GO:0070537	histone H2A K63-linked deubiquitination	10739	8348	176	187	0.0463443	2391	-11
GO:0070543	response to linoleic acid	10741	13888	177	113	0.0280698	-3147	64
GO:0071543	diphosphoinositol polyphosphate metabolic process	11079	10772	178	153	0.0379585	307	25
GO:0071694	maintenance of protein location in extracellular region	11158	9594	179	127	0.0315337	1564	52
GO:0090071	negative regulation of ribosome biogenesis	11676	10729	180	176	0.0436332	947	4
GO:0090297	positive regulation of mitochondrial DNA replication	11827	13888	181	189	0.0468371	-2061	-8
GO:0097011	cellular response to granulocyte macrophage colony-stimulating factor stimulus	11960	9005	182	190	0.0470834	2955	-8
GO:0097012	response to granulocyte macrophage colony-stimulating factor	11961	8484	183	194	0.0480686	3477	-11
GO:0099502	calcium-dependent activation of synaptic vesicle fusion	12350	11207	184	162	0.04018	1143	22
GO:0140300	serine import into mitochondrion	12638	13888	185	180	0.0446193	-1250	5
GO:1900060	negative regulation of ceramide biosynthetic process	12785	11371	186	132	0.0327701	1414	54
GO:1900115	extracellular regulation of signal transduction	12817	9253	187	133	0.0330173	3564	54
GO:1900116	extracellular negative regulation of signal transduction	12818	9254	188	134	0.0332645	3564	54
GO:1901558	response to metformin	13154	13888	189	269	0.0664951	-734	-80
GO:1901634	positive regulation of synaptic vesicle membrane organization	13182	11508	190	168	0.0416604	1674	22
GO:1901860	positive regulation of mitochondrial DNA metabolic process	13252	11734	191	200	0.049546	1518	-9
GO:1901906	diadenosine pentaphosphate metabolic process	13272	11622	192	171	0.0424003	1650	21
GO:1901907	diadenosine pentaphosphate catabolic process	13273	11624	193	172	0.0426469	1649	21
GO:1901908	diadenosine hexaphosphate metabolic process	13274	11625	194	173	0.0428935	1649	21
GO:1901909	diadenosine hexaphosphate catabolic process	13275	11626	195	174	0.0431401	1649	21
GO:1901910	adenosine 5'-(hexahydrogen pentaphosphate) metabolic process	13276	11627	196	175	0.0433867	1649	21
GO:1901911	adenosine 5'-(hexahydrogen pentaphosphate) catabolic process	13277	11628	197	178	0.0441263	1649	19
GO:1902511	negative regulation of apoptotic DNA fragmentation	13499	13888	198	240	0.0593806	-389	-42
GO:1902956	regulation of mitochondrial electron transport, NADH to ubiquinone	13652	13888	199	211	0.0522529	-236	-12
GO:1903241	U2-type prespliceosome assembly	13788	13888	200	243	0.0601172	-100	-43
GO:1904429	regulation of t-circle formation	14390	11134	201	185.5	0.0458516	3256	15.5
GO:1904457	positive regulation of neuronal action potential	14411	11380	202	283	0.0699251	3031	-81
GO:1904506	negative regulation of telomere maintenance in response to DNA damage	14431	13888	203	181	0.0448658	543	22
GO:1905764	regulation of protection from non-homologous end joining at telomere	15023	13888	204	182	0.0451123	1135	22
GO:1905765	negative regulation of protection from non-homologous end joining at telomere	15024	13888	205	185.5	0.046098	1136	19.5
GO:1905774	regulation of DNA helicase activity	15030	13888	206	214	0.0529909	1142	-8
GO:1990834	response to odorant	15266	13888	207	286	0.0706597	1378	-79
GO:0021696	cerebellar cortex morphogenesis	5065	2596	208	367	0.0523487	2469	-159
GO:0044319	wound healing, spreading of cells	7865	4805	209	289	0.0713941	3060	-80
GO:0070169	positive regulation of biomineral tissue development	10594	6960	210	253	0.0625715	3634	-43
GO:0090504	epiboly	11904	7843	211	292	0.0721284	4061	-81
GO:0090505	epiboly involved in wound healing	11905	7845	212	293	0.0723732	4060	-81
GO:0099560	synaptic membrane adhesion	12381	8162	213	374.5	0.0921454	4219	-161.5
GO:0110151	positive regulation of biomineralization	12515	8232	214	261	0.0645338	4283	-47
GO:0071826	ribonucleoprotein complex subunit organization	11193	7365	215	345	0.0850782	3828	-130
GO:0006066	alcohol metabolic process	116	584.5	216	359	0.00264924	-468.5	-143
GO:0006376	mRNA splice site selection	2894	920	217	242	0.00657464	1974	-25
GO:0016578	histone deubiquitination	4624	2346	218	322	0.0427516	2278	-104
GO:0021680	cerebellar Purkinje cell layer development	5051	2586.5	219	374.5	0.0519462	2464.5	-155.5
GO:0048599	oocyte development	8821	5617	220	330	0.0814176	3204	-110
GO:0071398	cellular response to fatty acid	427	6360	221	236	0.0583982	-5933	-15
GO:0071277	cellular response to calcium ion	10953	7191	222	404	0.0994426	3762	-182
GO:0009994	oocyte differentiation	3845	1785	223	336	0.0247499	2060	-113
GO:0090305	nucleic acid phosphodiester bond hydrolysis	11832	7787	224	351	0.0865414	4045	-127
GO:0007292	female gamete generation	952	1382	225	410	0.0148359	-430	-185
GO:0043588	skin development	7769	4711	226	409	0.100657	3058	-183
GO:0001325	formation of extrachromosomal circular DNA	1730	673	227	202	0.00351825	1057	25
GO:0002424	T cell mediated immune response to tumor cell	2157	794	228	245	0.00489708	1363	-17
GO:0002840	regulation of T cell mediated immune response to tumor cell	2395	1009	229	247	0.00790822	1386	-18
GO:0006290	pyrimidine dimer repair	2857	1608	230	204.5	0.0200848	1249	25.5
GO:0009153	purine deoxyribonucleotide biosynthetic process	3632	3406	231	148	0.0367238	226	83
GO:0009240	isopentenyl diphosphate biosynthetic process	3711	3819	232	197	0.0488074	-108	35
GO:0009744	response to sucrose	3803	2762	233	198	0.0490536	1041	35
GO:0015747	urate transport	4388	2373	234	258	0.0437413	2015	-24
GO:0015961	diadenosine polyphosphate catabolic process	4491	4528	235	204.5	0.0507766	-37	30.5
GO:0019541	propionate metabolic process	4878	6226	236	237	0.0586438	-1348	-1
GO:0021960	anterior commissure morphogenesis	5194	4273	237	317	0.0782422	921	-80
GO:0030638	polyketide metabolic process	5386	3750	238	235	0.0581526	1636	3
GO:0031848	protection from non-homologous end joining at telomere	5619	4576	239	210	0.0520069	1043	29
GO:0033683	nucleotide-excision repair, DNA incision	6293	4577	240	207	0.0512688	1716	33
GO:0034285	response to disaccharide	6429	5417	241	212	0.0524989	1012	29
GO:0042732	D-xylose metabolic process	7493	9238	242	301	0.0743305	-1745	-59
GO:0043985	histone H4-R3 methylation	7821	6667	243	267	0.0660049	1154	-24
GO:0044597	daunorubicin metabolic process	7905	6103	244	246	0.0608536	1802	-2
GO:0044598	doxorubicin metabolic process	7906	6105	245	249	0.0615899	1801	-4
GO:0045163	clustering of voltage-gated potassium channels	8019	7368	246	326	0.0804408	651	-80
GO:0045337	farnesyl diphosphate biosynthetic process	8054	9233	247	161	0.0399333	-1179	86
GO:0046131	pyrimidine ribonucleoside metabolic process	8362	5936	248	225	0.0556955	2426	23
GO:0046133	pyrimidine ribonucleoside catabolic process	8363	5939	249	228	0.0564328	2424	21
GO:0046135	pyrimidine nucleoside catabolic process	8365	5570	250	229	0.0566785	2795	21
GO:0046490	isopentenyl diphosphate metabolic process	8475	8425	251	218	0.0539746	50	33
GO:0046950	cellular ketone body metabolic process	8628	6191	252	167	0.0414137	2437	85
GO:0046984	regulation of hemoglobin biosynthetic process	8637	6875	253	233	0.0576613	1762	20
GO:0051790	short-chain fatty acid biosynthetic process	9389	9890	254	254	0.0628168	-501	0
GO:0060525	prostate glandular acinus development	9891	7558	255	279	0.0689454	2333	-24
GO:0060770	negative regulation of epithelial cell proliferation involved in prostate gland development	10048	9261	256	280	0.0691903	787	-24
GO:0061724	lipophagy	10430	7678	257	264	0.0652694	2752	-7
GO:0071205	protein localization to juxtaparanode region of axon	10919	9434	258	337	0.0831263	1485	-79
GO:0090069	regulation of ribosome biogenesis	11675	9395	259	244	0.0603627	2280	15
GO:0090155	negative regulation of sphingolipid biosynthetic process	11729	10416	260	192	0.047576	1313	68
GO:0090656	t-circle formation	11928	9555	261	221	0.0547122	2373	40
GO:0090737	telomere maintenance via telomere trimming	11955	9569	262	224	0.0554497	2386	38
GO:0098976	excitatory chemical synaptic transmission	12291	9995	263	347	0.085566	2296	-84
GO:1903233	regulation of calcium ion-dependent exocytosis of neurotransmitter	13783	10908	264	226	0.0559413	2875	38
GO:1903625	negative regulation of DNA catabolic process	13980	11597	265	308	0.0760424	2383	-43
GO:1904383	response to sodium phosphate	14365	10155	266	216	0.0534828	4210	50
GO:1905446	regulation of mitochondrial ATP synthesis coupled electron transport	14892	13888	267	274	0.0677205	1004	-7
GO:1990044	protein localization to lipid droplet	15124	13888	268	275	0.0679655	1236	-7
GO:0022607	cellular component assembly	1455	813	269	348	0.00513426	642	-79
GO:0006730	one-carbon metabolic process	3137	1115	270	305	0.00965709	2022	-35
GO:1901661	quinone metabolic process	13191	8608	271	397.5	0.0979843	4583	-126.5
GO:0009798	axis specification	3816	1760	272	397.5	0.0240614	2056	-125.5
GO:0045778	positive regulation of ossification	8181	5087	273	316	0.0779979	3094	-43
GO:0097484	dendrite extension	12113	7969	274	298	0.0735966	4144	-24
GO:0048705	skeletal system morphogenesis	1138	5667	275	426	0.104785	-4529	-151
GO:0022412	cellular process involved in reproduction in multicellular organism	5232	2703	276	442	0.056753	2529	-166
GO:0042558	pteridine-containing compound metabolic process	7446	4423	277	277	0.0684555	3023	0
GO:0007281	germ cell development	3375	1374	278	528	0.0146646	2001	-250
GO:0006561	proline biosynthetic process	3025	2928	279	268	0.06625	97	11
GO:0006777	Mo-molybdopterin cofactor biosynthetic process	3163	2780	280	193	0.0478223	383	87
GO:0008216	spermidine metabolic process	3506	2230	281	251	0.0386283	1276	30
GO:0009136	purine nucleoside diphosphate biosynthetic process	3615	3219	282	195	0.0483149	396	87
GO:0009180	purine ribonucleoside diphosphate biosynthetic process	3658	3269	283	196	0.0485611	389	87
GO:0010819	regulation of T cell chemotaxis	4094	1997	284	183	0.0309779	2097	101
GO:0010820	positive regulation of T cell chemotaxis	4095	1998	285	184	0.031009	2097	101
GO:0017182	peptidyl-diphthamide metabolic process	4645	3470	286	231	0.0571699	1175	55
GO:0017183	peptidyl-diphthamide biosynthetic process from peptidyl-histidine	4646	3472	287	232	0.0574156	1174	55
GO:0019720	Mo-molybdopterin cofactor metabolic process	4908	4793	288	201	0.0497921	115	87
GO:0021957	corticospinal tract morphogenesis	5193	3570	289	383	0.0943361	1623	-94
GO:0030647	aminoglycoside antibiotic metabolic process	5389	3337	290	294.5	0.0726179	2052	-4.5
GO:0032331	negative regulation of chondrocyte differentiation	5765	3207	291	265	0.0655146	2558	26
GO:0033605	positive regulation of catecholamine secretion	6274	3879	292	255	0.0630621	2395	37
GO:0033860	regulation of NAD(P)H oxidase activity	6305	6258	293	294.5	0.0728626	47	-1.5
GO:0033864	positive regulation of NAD(P)H oxidase activity	6307	7244	294	297	0.073352	-937	-3
GO:0036006	cellular response to macrophage colony-stimulating factor stimulus	6948	4350	295	302	0.0745751	2598	-7
GO:0036297	interstrand cross-link repair	7035	4137	296	257	0.0635528	2898	39
GO:0042474	middle ear morphogenesis	7420	4393.5	297	266	0.0657597	3026.5	31
GO:0043545	molybdopterin cofactor metabolic process	7747	7482	298	208	0.0515149	265	90
GO:0045338	farnesyl diphosphate metabolic process	8055	7030	299	206	0.0510227	1025	93
GO:0048382	mesendoderm development	8763	5984	300	287	0.0709045	2779	13
GO:0051096	positive regulation of helicase activity	9131	8246	301	306	0.0755533	885	-5
GO:0051189	prosthetic group metabolic process	9173	8630	302	213	0.0527449	543	89
GO:0051643	endoplasmic reticulum localization	9340	6733	303	284	0.0701699	2607	19
GO:0051971	positive regulation of transmission of nerve impulse	9466	6270	304	393	0.0967686	3196	-89
GO:0055129	L-proline biosynthetic process	9543	9244	305	290	0.0716389	299	15
GO:0060215	primitive hemopoiesis	9674	6425	306	291	0.0718837	3249	15
GO:0072160	nephron tubule epithelial cell differentiation	11352	7456	307	307	0.0757979	3896	0
GO:0072182	regulation of nephron tubule epithelial cell differentiation	11374	8106	308	309	0.0762869	3268	-1
GO:0090156	cellular sphingolipid homeostasis	11730	10528	309	227	0.056187	1202	82
GO:0090296	regulation of mitochondrial DNA replication	11826	10810	310	310.5	0.0765313	1016	-0.5
GO:0090324	negative regulation of oxidative phosphorylation	11851	8681	311	310.5	0.0767758	3170	0.5
GO:0090399	replicative senescence	11885	7827	312	276	0.0682105	4058	36
GO:0097250	mitochondrial respirasome assembly	12045	9439	313	313	0.0772647	2606	0
GO:0098908	regulation of neuronal action potential	12256	8077	314	405	0.0996856	4179	-91
GO:0120316	sperm flagellum assembly	12586	8265	315	315	0.0777535	4321	0
GO:1902177	positive regulation of oxidative stress-induced intrinsic apoptotic signaling pathway	13373	9785	316	281	0.0694353	3588	35
GO:1903010	regulation of bone development	13686	10205	317	323	0.0797081	3481	-6
GO:1904415	regulation of xenophagy	14383	9879	318	239	0.059135	4504	79
GO:1904417	positive regulation of xenophagy	14384	9881	319	241	0.0596261	4503	78
GO:1905462	regulation of DNA duplex unwinding	14907	11505	320	324	0.0799524	3402	-4
GO:0061842	microtubule organizing center localization	10464	6888	321	379	0.0933626	3576	-58
GO:0045667	regulation of osteoblast differentiation	890	4982	322	463	0.113753	-4092	-141
GO:0043933	protein-containing complex organization	1481	3144	323	412	0.0767824	-1663	-89
GO:0021575	hindbrain morphogenesis	5002	2566	324	543	0.0511458	2436	-219
GO:0021587	cerebellum morphogenesis	5006	2569	325	544	0.0512654	2437	-219
GO:0060350	endochondral bone morphogenesis	9759	6487	326	370	0.0911714	3272	-44
GO:0060612	adipose tissue development	9947	6590	327	303	0.0748197	3357	24
GO:0099558	maintenance of synapse structure	12380	8161	328	514	0.126079	4219	-186
GO:0090407	organophosphate biosynthetic process	1088	5712	329	415	0.102115	-4624	-86
GO:0000083	regulation of transcription involved in G1/S transition of mitotic cell cycle	1579	111	330	399	0.00123664	1468	-69
GO:0000972	transcription-dependent tethering of RNA polymerase II gene DNA at nuclear periphery	1711	1673	331	314	0.0217414	38	17
GO:0002551	mast cell chemotaxis	2234	522	332	319	0.00211659	1712	13
GO:0002689	negative regulation of leukocyte chemotaxis	2305	548	333	320	0.00233269	1757	13
GO:0006686	sphingomyelin biosynthetic process	3118	1282	334	256	0.0127665	1836	78
GO:0006729	tetrahydrobiopterin biosynthetic process	3136	1888	335	259.5	0.0276886	1248	75.5
GO:0009642	response to light intensity	3783	1739	336	433	0.0234907	2044	-97
GO:0010715	regulation of extracellular matrix disassembly	4022	2120	337	387	0.0349115	1902	-50
GO:0010832	negative regulation of myotube differentiation	4105	2011	338	339	0.0314138	2094	-1
GO:0015917	aminophospholipid transport	4480	2960	339	341	0.0680581	1520	-2
GO:0019262	N-acetylneuraminate catabolic process	4793	3602	340	259.5	0.0642886	1191	80.5
GO:0032329	serine transport	5763	4103	341	327	0.080685	1660	14
GO:0033540	fatty acid beta-oxidation using acyl-CoA oxidase	6255	6395	342	350	0.0862976	-140	-8
GO:0034969	histone arginine methylation	6568	3840	343	372	0.0916585	2728	-29
GO:0038063	collagen-activated tyrosine kinase receptor signaling pathway	7152	4484	344	392	0.0965254	2668	-48
GO:0042117	monocyte activation	7291	5446	345	220	0.0544664	1845	125
GO:0042297	vocal learning	7339	6664	346	452	0.111089	675	-106
GO:0042428	serotonin metabolic process	7396	4712	347	354	0.0872729	2684	-7
GO:0042541	hemoglobin biosynthetic process	7442	4419.5	348	331	0.0816617	3022.5	17
GO:0045475	locomotor rhythm	8071	4966.5	349	449	0.110362	3104.5	-100
GO:0045647	negative regulation of erythrocyte differentiation	8125	5362	350	332	0.0819059	2763	18
GO:0045779	negative regulation of bone resorption	8182	5089	351	353	0.0870291	3093	-2
GO:0046060	dATP metabolic process	8313	7039	352	248	0.0613445	1274	104
GO:0046146	tetrahydrobiopterin metabolic process	8369	6682	353	271	0.0669853	1687	82
GO:0060346	bone trabecula formation	9757	6774	354	272	0.0672304	2983	82
GO:0060742	epithelial cell differentiation involved in prostate gland development	10024	6639	355	377	0.0928758	3385	-22
GO:0060767	epithelial cell proliferation involved in prostate gland development	10045	6949	356	382	0.0940927	3096	-26
GO:0060768	regulation of epithelial cell proliferation involved in prostate gland development	10046	7443	357	384	0.0945794	2603	-27
GO:0061302	smooth muscle cell-matrix adhesion	10281	8473	358	408	0.100415	1808	-50
GO:0070914	UV-damage excision repair	10837	7114	359	318	0.0784866	3723	41
GO:0071493	cellular response to UV-B	11061	8380	360	385	0.0948227	2681	-25
GO:0098596	imitative learning	12182	10117	361	467	0.114721	2065	-106
GO:0098598	learned vocalization behavior or vocal learning	12184	9700	362	470	0.115447	2484	-108
GO:0140042	lipid droplet formation	12598	8269	363	365	0.0899535	4329	-2
GO:0140131	positive regulation of lymphocyte chemotaxis	12614	8280	364	230	0.0569242	4334	134
GO:1900247	regulation of cytoplasmic translational elongation	12902	9479	365	300	0.0740859	3423	65
GO:1901072	glucosamine-containing compound catabolic process	176	2495	366	282	0.0483546	-2319	84
GO:1901856	negative regulation of cellular respiration	13248	9251	367	361	0.088979	3997	6
GO:1901858	regulation of mitochondrial DNA metabolic process	13250	9494	368	363	0.0894663	3756	5
GO:1902166	negative regulation of intrinsic apoptotic signaling pathway in response to DNA damage by p53 class mediator	13367	9550	369	299	0.0738413	3817	70
GO:1902224	ketone body metabolic process	13391	8749	370	262	0.064779	4642	108
GO:1903598	positive regulation of gap junction assembly	13964	10596	371	483	0.118592	3368	-112
GO:2000392	regulation of lamellipodium morphogenesis	15528	10225	372	304	0.0750643	5303	68
GO:2000696	regulation of epithelial cell differentiation involved in kidney development	15723	9973	373	371	0.0914149	5750	2
GO:0051260	protein homooligomerization	1050	6033.5	374	515	0.126321	-4983.5	-141
GO:0000375	RNA splicing, via transesterification reactions	1325	142	375	550	0.00234975	1183	-175
GO:0000377	RNA splicing, via transesterification reactions with bulged adenosine as nucleophile	1326	143	376	551	0.0023583	1183	-175
GO:0000398	mRNA splicing, via spliceosome	1327	151	377	552	0.00236687	1176	-175
GO:1901136	carbohydrate derivative catabolic process	942	5625	378	475	0.116657	-4683	-97
GO:0022613	ribonucleoprotein complex biogenesis	5238	2709	379	582	0.0570052	2529	-203
GO:0006334	nucleosome assembly	2873	900	380	546	0.00629189	1973	-166
GO:0007566	embryo implantation	3448	1433	381	487	0.015951	2015	-106
GO:0010038	response to metal ion	825	1633.5	382	554	0.0207396	-808.5	-172
GO:0000394	RNA splicing, via endonucleolytic cleavage and ligation	1628	277	383	432	0.00144965	1351	-49
GO:0002076	osteoblast development	1989	384	384	333.5	0.0011454	1605	50.5
GO:0002837	regulation of immune response to tumor cell	2392	630	385	406	0.00308303	1762	-21
GO:0006213	pyrimidine nucleoside metabolic process	2814	859	386	360	0.00573169	1955	26
GO:0006388	tRNA splicing, via endonucleolytic cleavage and ligation	2901	1232	387	438	0.0117901	1669	-51
GO:0006595	polyamine metabolic process	3057	1042	388	333.5	0.00843397	2015	54.5
GO:0007220	Notch receptor processing	3353	1343	389	250	0.0140103	2010	139
GO:0007494	midgut development	3425	1420	390	273	0.0156629	2005	117
GO:0010818	T cell chemotaxis	4093	1995	391	252	0.0309159	2098	139
GO:0015959	diadenosine polyphosphate metabolic process	4489	3148	392	338	0.0769779	1341	54
GO:0019673	GDP-mannose metabolic process	4899	2912	393	278	0.0658687	1987	115
GO:0031223	auditory behavior	5508	3880	394	508	0.116939	1628	-114
GO:0031630	regulation of synaptic vesicle fusion to presynaptic active zone membrane	5597	3074	395	342	0.0734014	2523	53
GO:0032790	ribosome disassembly	6009	3665	396	366	0.0901972	2344	30
GO:0033081	regulation of T cell differentiation in thymus	381	3356	397	340	0.0838584	-2975	57
GO:0034116	positive regulation of heterotypic cell-cell adhesion	6353	3677	398	325	0.0801966	2676	73
GO:0034505	tooth mineralization	6508	3793	399	328	0.0809292	2715	71
GO:0038065	collagen-activated signaling pathway	7153	4181	400	445	0.109393	2972	-45
GO:0043518	negative regulation of DNA damage response, signal transduction by p53 class mediator	7739	5022	401	329	0.0811734	2717	72
GO:0044458	motile cilium assembly	7892	4827	402	395	0.0972549	3065	7
GO:0045161	neuronal ion channel clustering	8017	5267	403	517	0.126803	2750	-114
GO:0046054	dGMP metabolic process	8307	5532	404	285	0.0704148	2775	119
GO:0046851	negative regulation of bone remodeling	8596	5422	405	402	0.0989566	3174	3
GO:0060749	mammary gland alveolus development	10030	6641	406	456	0.112058	3389	-50
GO:0061037	negative regulation of cartilage development	10175	6737	407	356	0.0877604	3438	51
GO:0061377	mammary gland lobule development	10320	6820	408	461	0.113269	3500	-53
GO:0098597	observational learning	12183	9516	409	527	0.129215	2667	-118
GO:1901160	primary amino compound metabolic process	13017	8849	410	413	0.101629	4168	-3
GO:1901623	regulation of lymphocyte chemotaxis	13176	8592	411	270	0.0667402	4584	141
GO:1901632	regulation of synaptic vesicle membrane organization	13181	8594	412	362	0.0892226	4587	50
GO:1901862	negative regulation of muscle tissue development	13254	8644	413	358	0.0882479	4610	55
GO:1902018	negative regulation of cilium assembly	13313	8693	414	296	0.0731073	4620	118
GO:2000105	positive regulation of DNA-templated DNA replication	15357	10135	415	423	0.104057	5222	-8
GO:2000302	positive regulation of synaptic vesicle exocytosis	15463	10391	416	369	0.0909279	5072	47
GO:2000303	regulation of ceramide biosynthetic process	15464	10198	417	321	0.0792195	5266	96
GO:0097581	lamellipodium organization	12140	7984	418	581	0.142212	4156	-163
GO:0006414	translational elongation	2920	946	419	504	0.0069515	1974	-85
GO:0034205	amyloid-beta formation	6406	3716	420	411	0.101143	2690	9
GO:0090329	regulation of DNA-templated DNA replication	11855	7810	421	562	0.137644	4045	-141
GO:0009416	response to light stimulus	3751	1712	422	625.5	0.0227669	2039	-203.5
GO:0030500	regulation of bone mineralization	5360	2842	423	488	0.06274	2518	-65
GO:0046677	response to antibiotic	564	5270.5	424	518	0.127044	-4706.5	-94
GO:0097106	postsynaptic density organization	12003	7890	425	662	0.161621	4113	-237
GO:0061448	connective tissue development	10346	6834	426	558	0.136681	3512	-132
GO:0007276	gamete generation	1213	1371	427	658	0.0146006	-158	-231
GO:0021695	cerebellar cortex development	5064	2594	428	751	0.0522681	2470	-323
GO:0035019	somatic stem cell population maintenance	6574	3843	429	594	0.114719	2731	-165
GO:2001021	negative regulation of response to DNA damage stimulus	15872	10062	430	495	0.121492	5810	-65
GO:2001244	positive regulation of intrinsic apoptotic signaling pathway	15961	10140	431	523	0.12825	5821	-92
GO:0000722	telomere maintenance via recombination	1679	243	432	378	0.00110989	1436	54
GO:0001682	tRNA 5'-leader removal	1780	314	433	380.5	0.00112167	1466	52.5
GO:0001702	gastrulation with mouth forming second	1788	241	434	403	0.00126156	1547	31
GO:0002182	cytoplasmic translational elongation	2023	539	435	357	0.0022567	1484	78
GO:0002418	immune response to tumor cell	2153	478	436	460	0.00177481	1675	-24
GO:0002834	regulation of response to tumor cell	2389	627	437	464	0.00305374	1762	-27
GO:0006264	mitochondrial DNA replication	2838	1014	438	434	0.00798679	1824	4
GO:0006335	DNA replication-dependent chromatin assembly	2874	1502	439	472	0.0175241	1372	-33
GO:0007638	mechanosensory behavior	3482	1649	440	564	0.0211221	1833	-124
GO:0009215	purine deoxyribonucleoside triphosphate metabolic process	3692	1836	441	312	0.0261843	1856	129
GO:0009650	UV protection	3789	1922	442	380.5	0.0286948	1867	61.5
GO:0018202	peptidyl-histidine modification	4696	2738	443	364	0.0582322	1958	79
GO:0034723	DNA replication-dependent chromatin organization	6543	4819	444	481	0.118108	1724	-37
GO:0035082	axoneme assembly	6591	3855	445	444	0.10915	2736	1
GO:0042402	cellular biogenic amine catabolic process	7380	4358	446	386	0.095066	3022	60
GO:0043471	regulation of cellular carbohydrate catabolic process	7720	4989	447	447	0.109878	2731	0
GO:0043589	skin morphogenesis	7770	5050	448	416	0.102358	2720	32
GO:0044790	suppression of viral release by host	7932	4854	449	417	0.1026	3078	32
GO:0045760	positive regulation of action potential	8172	5078	450	577	0.14125	3094	-127
GO:0045956	positive regulation of calcium ion-dependent exocytosis	8264	5171	451	388	0.0955525	3093	63
GO:0046184	aldehyde biosynthetic process	8381	5232	452	424	0.1043	3149	28
GO:0051095	regulation of helicase activity	9130	6577	453	450	0.110605	2553	3
GO:0051639	actin filament network formation	9337	6488	454	485	0.119075	2849	-31
GO:0060340	positive regulation of type I interferon-mediated signaling pathway	9754	6480	455	344	0.0848343	3274	111
GO:0061430	bone trabecula morphogenesis	10335	6829	456	346	0.0853221	3506	110
GO:0090153	regulation of sphingolipid biosynthetic process	11727	8055	457	343	0.0845903	3672	114
GO:0097531	mast cell migration	12129	7979	458	428	0.10527	4150	30
GO:0098792	xenophagy	12229	8386	459	349	0.0860538	3843	110
GO:0098814	spontaneous synaptic transmission	12232	8053	460	396	0.0974981	4179	64
GO:0099612	protein localization to axon	12399	8486	461	591	0.144613	3913	-130
GO:1901163	regulation of trophoblast cell migration	13019	8499	462	352	0.0867853	4520	110
GO:1902165	regulation of intrinsic apoptotic signaling pathway in response to DNA damage by p53 class mediator	13366	8736	463	373	0.091902	4630	90
GO:1902644	tertiary alcohol metabolic process	13543	8824	464	459	0.112785	4719	5
GO:1902884	positive regulation of response to oxidative stress	13619	9900.5	465	462	0.113511	3718.5	3
GO:1903596	regulation of gap junction assembly	13962	10307	466	597	0.146054	3655	-131
GO:1904354	negative regulation of telomere capping	14349	10149	467	407	0.100172	4200	60
GO:1905038	regulation of membrane lipid metabolic process	14717	9756	468	355	0.0875166	4961	113
GO:0044281	small molecule metabolic process	1199	822	469	526	0.00524856	377	-57
GO:0044283	small molecule biosynthetic process	330	1285	470	561	0.0128263	-955	-91
GO:0048568	embryonic organ development	8809	5605	471	616	0.150611	3204	-145
GO:0002183	cytoplasmic translational initiation	2024	407	472	521	0.00210849	1617	-49
GO:0070542	response to fatty acid	625	6849	473	497	0.121975	-6224	-24
GO:1901264	carbohydrate derivative transport	13059	8527	474	559	0.136922	4532	-85
GO:0006694	steroid biosynthetic process	64	851	475	525	0.00562543	-787	-50
GO:0006637	acyl-CoA metabolic process	3085	1077	476	631	0.00901006	2008	-155
GO:0035383	thioester metabolic process	6675	3945	477	633	0.12089	2730	-156
GO:0055076	transition metal ion homeostasis	9525	6317	478	704	0.171646	3208	-226
GO:0001894	tissue homeostasis	1172	171	479	608	0.00287147	1001	-129
GO:0001916	positive regulation of T cell mediated cytotoxicity	1892	319	480	510	0.0020204	1573	-30
GO:0002544	chronic inflammatory response	2231	519	481	418	0.00209233	1712	63
GO:0006560	proline metabolic process	3024	1342	482	443	0.0139895	1682	39
GO:0007625	grooming behavior	3474	1467	483	609	0.0167169	2007	-126
GO:0008611	ether lipid biosynthetic process	3541	2262	484	420.5	0.0397449	1279	63.5
GO:0009188	ribonucleoside diphosphate biosynthetic process	3666	2124	485	335	0.0350433	1542	150
GO:0009310	amine catabolic process	3735	1702	486	420.5	0.0225017	2033	65.5
GO:0010968	regulation of microtubule nucleation	4186	2398	487	391	0.0446678	1788	96
GO:0016202	regulation of striated muscle tissue development	4563	2292.5	488	422	0.0408418	2270.5	66
GO:0018216	peptidyl-arginine methylation	4703	2404	489	513	0.0448916	2299	-24
GO:0021702	cerebellar Purkinje cell differentiation	5069	2599	490	451	0.0524697	2470	39
GO:0031645	negative regulation of nervous system process	5606	3085	491	614	0.0739276	2521	-123
GO:0033690	positive regulation of osteoblast proliferation	6300	3632	492	491	0.102468	2668	1
GO:0035970	peptidyl-threonine dephosphorylation	6930	4637	493	519	0.127286	2293	-26
GO:0042053	regulation of dopamine metabolic process	7273	4265	494	493	0.121009	3008	1
GO:0042454	ribonucleoside catabolic process	7411	4728	495	453	0.111331	2683	42
GO:0046504	glycerol ether biosynthetic process	8484	6759	496	429	0.105513	1725	67
GO:0048266	behavioral response to pain	8719	5526	497	623.5	0.152528	3193	-126.5
GO:0048634	regulation of muscle organ development	8834	5620	498	431	0.105998	3214	67
GO:0050884	neuromuscular process controlling posture	9047	5877	499	622	0.152049	3170	-123
GO:0051660	establishment of centrosome localization	9352	6748	500	401	0.0987135	2604	99
GO:0051969	regulation of transmission of nerve impulse	9464	6269	501	623.5	0.152289	3195	-122.5
GO:0060219	camera-type eye photoreceptor cell differentiation	9678	6429	502	498	0.122217	3249	4
GO:0060973	cell migration involved in heart development	10129	6698	503	529	0.129697	3431	-26
GO:0061450	trophoblast cell migration	10347	6836	504	376	0.0926323	3511	128
GO:0071712	ER-associated misfolded protein catabolic process	11167	7924	505	503	0.123424	3243	2
GO:0072529	pyrimidine-containing compound catabolic process	11504	7547	506	468	0.114963	3957	38
GO:0097384	cellular lipid biosynthetic process	12093	9269	507	436	0.107211	2824	71
GO:0097396	response to interleukin-17	12096	7953	508	643	0.157078	4143	-135
GO:0110095	cellular detoxification of aldehyde	12501	8558	509	506	0.124149	3943	3
GO:0140059	dendrite arborization	12605	8915	510	642	0.156838	3690	-132
GO:1901503	ether biosynthetic process	13131	9631	511	439	0.107938	3500	72
GO:1902254	negative regulation of intrinsic apoptotic signaling pathway by p53 class mediator	13410	8765	512	414	0.101872	4645	98
GO:1902510	regulation of apoptotic DNA fragmentation	13498	9365	513	565	0.138365	4133	-52
GO:1990138	neuron projection extension	15143	9628	514	747	0.18188	5515	-233
GO:0051289	protein homotetramerization	9204	6054	515	680	0.165921	3150	-165
GO:0060349	bone morphogenesis	746	6485	516	571	0.139808	-5739	-55
GO:0099084	postsynaptic specialization organization	12311	8115	517	783	0.190426	4196	-266
GO:0008203	cholesterol metabolic process	268	1350.5	518	556	0.0141568	-1082.5	-38
GO:0006081	cellular aldehyde metabolic process	2740	818	519	575	0.0051976	1922	-56
GO:0070167	regulation of biomineral tissue development	10592	6958	520	579	0.141731	3634	-59
GO:0016125	sterol metabolic process	301	2193.5	521	592.5	0.0373571	-1892.5	-71.5
GO:0043966	histone H3 acetylation	7806	4750	522	654	0.159709	3056	-132
GO:0050435	amyloid-beta metabolic process	8960	5756.5	523	532.5	0.13042	3203.5	-9.5
GO:0110149	regulation of biomineralization	12513	8228	524	618	0.15109	4285	-94
GO:0000338	protein deneddylation	1613	197	525	446	0.00154513	1416	79
GO:0000478	endonucleolytic cleavage involved in rRNA processing	1659	231	526	389	0.00117543	1428	137
GO:0000479	endonucleolytic cleavage of tricistronic rRNA transcript (SSU-rRNA, 5.8S rRNA, LSU-rRNA)	1660	234	527	390	0.00118148	1426	137
GO:0006309	apoptotic DNA fragmentation	2870	1036	528	588	0.00833712	1834	-60
GO:0009170	purine deoxyribonucleoside monophosphate metabolic process	3648	1635	529	368	0.020765	2013	161
GO:0009435	NAD biosynthetic process	3752	1714	530	486	0.0228201	2038	44
GO:0010224	response to UV-B	3886	1810	531	553	0.025448	2076	-22
GO:0015867	ATP transport	4454	2232	532	592.5	0.0386977	2222	-60.5
GO:0016264	gap junction assembly	4579	2480	533	670	0.0477749	2099	-137
GO:0021694	cerebellar Purkinje cell layer formation	5063	2593	534	496	0.0522278	2470	38
GO:0021756	striatum development	5082	2603	535	671	0.0526314	2479	-136
GO:0022010	central nervous system myelination	5215	2691	536	673	0.0562502	2524	-137
GO:0031340	positive regulation of vesicle fusion	5533	3032	537	458	0.0714093	2501	79
GO:0032291	axon ensheathment in central nervous system	5750	3199	538	677	0.0794923	2551	-139
GO:0034104	negative regulation of tissue remodeling	6342	3662	539	532.5	0.104168	2680	6.5
GO:0042745	circadian sleep/wake cycle	416	4301.5	540	683	0.14376	-3885.5	-143
GO:0045494	photoreceptor cell maintenance	8072	4968.5	541	534	0.130902	3103.5	7
GO:0055062	phosphate ion homeostasis	248	5360	542	435	0.106968	-5112	107
GO:0060384	innervation	9788	6498	543	690	0.168307	3290	-147
GO:0060575	intestinal epithelial cell differentiation	9922	6573	544	474	0.116415	3349	70
GO:0060576	intestinal epithelial cell development	9923	6574	545	476	0.116899	3349	69
GO:0070486	leukocyte aggregation	225	4536	546	440	0.108181	-4311	106
GO:0072506	trivalent inorganic anion homeostasis	252	5374	547	441	0.108423	-5122	106
GO:0097428	protein maturation by iron-sulfur cluster transfer	12104	7960	548	644	0.157317	4144	-96
GO:1904505	regulation of telomere maintenance in response to DNA damage	14430	9292	549	482	0.11835	5138	67
GO:1904862	inhibitory synapse assembly	14618	9370	550	699.5	0.170454	5248	-149.5
GO:1990403	embryonic brain development	15181	9648	551	699.5	0.170692	5533	-148.5
GO:0008654	phospholipid biosynthetic process	1121	1508	552	602	0.0176644	-387	-50
GO:0034331	cell junction maintenance	6439	3741.5	553	844	0.108769	2697.5	-291
GO:0042476	odontogenesis	7422	4397	554	584	0.142932	3025	-30
GO:0044344	cellular response to fibroblast growth factor stimulus	745	4675.5	555	692	0.168784	-3930.5	-137
GO:1902652	secondary alcohol metabolic process	329	2862	556	615	0.0636262	-2533	-59
GO:0002065	columnar/cuboidal epithelial cell differentiation	1980	377	557	775	0.00466552	1603	-218
GO:0042987	amyloid precursor protein catabolic process	7553	4501	558	555	0.13596	3052	3
GO:0071774	response to fibroblast growth factor	764	6599	559	727	0.177123	-5835	-168
GO:0000737	DNA catabolic process, endonucleolytic	1688	182	560	639	0.00317174	1506	-79
GO:0002091	negative regulation of receptor internalization	1997	394	561	522	0.00211659	1603	39
GO:0006044	N-acetylglucosamine metabolic process	2718	808	562	425	0.0050713	1910	137
GO:0006054	N-acetylneuraminate metabolic process	2726	809	563	427	0.00508386	1917	136
GO:0006312	mitotic recombination	2871	898	564	494	0.00626396	1973	70
GO:0006825	copper ion transport	3176	1331	565	630	0.0137611	1845	-65
GO:0009084	glutamine family amino acid biosynthetic process	3579	1560	566	530	0.0189036	2019	36
GO:0009133	nucleoside diphosphate biosynthetic process	3612	1768	567	394	0.0242807	1844	173
GO:0009164	nucleoside catabolic process	3642	1627	568	524	0.0205623	2015	44
GO:0009593	detection of chemical stimulus	897	1726	569	500.5	0.0231408	-829	68.5
GO:0019321	pentose metabolic process	4808	2455	570	685	0.0468166	2353	-115
GO:0020027	hemoglobin metabolic process	4940	2528	571	535	0.0496421	2412	36
GO:0021544	subpallium development	4976	2556	572	719	0.0507479	2420	-147
GO:0030214	hyaluronan catabolic process	5302	3052	573	455	0.0723545	2250	118
GO:0035162	embryonic hemopoiesis	6613	3878	574	536	0.116819	2735	38
GO:0042069	regulation of catecholamine metabolic process	7278	4272	575	570	0.139568	3006	5
GO:0043032	positive regulation of macrophage activation	7571	4519	576	507	0.12439	3052	69
GO:0048569	post-embryonic animal organ development	8810	5606	577	500.5	0.122941	3204	76.5
GO:0060039	pericardium development	9577	6356	578	606	0.148213	3221	-28
GO:0060444	branching involved in mammary gland duct morphogenesis	9836	6529	579	656	0.160187	3307	-77
GO:0061635	regulation of protein complex stability	10409	6868	580	471	0.115689	3541	109
GO:0072673	lamellipodium morphogenesis	11538	7585	581	473	0.116173	3953	108
GO:0075522	IRES-dependent viral translational initiation	11575	7595	582	542	0.13283	3980	40
GO:0099116	tRNA 5'-end processing	12319	8438	583	511	0.125355	3881	72
GO:1900262	regulation of DNA-directed DNA polymerase activity	12906	8795	584	539	0.132107	4111	45
GO:1900264	positive regulation of DNA-directed DNA polymerase activity	12907	8796	585	541	0.132589	4111	44
GO:1901797	negative regulation of signal transduction by p53 class mediator	13228	8627	586	479	0.117624	4601	107
GO:1903624	regulation of DNA catabolic process	13979	9638	587	660	0.161143	4341	-73
GO:0008544	epidermis development	1214	1528	588	740	0.0181361	-314	-152
GO:0071466	cellular response to xenobiotic stimulus	1047	7227	589	691	0.168546	-6180	-102
GO:0055072	iron ion homeostasis	9522	6313	590	852	0.206751	3209	-262
GO:0060079	excitatory postsynaptic potential	787	6376	591	833	0.202263	-5589	-242
GO:0060261	positive regulation of transcription initiation from RNA polymerase II promoter	9699	6441	592	701	0.170931	3258	-109
GO:0014823	response to activity	685	2050.5	593	675	0.0326759	-1365.5	-82
GO:0045833	negative regulation of lipid metabolic process	8203	5109	594	741	0.180454	3094	-147
GO:0099565	chemical synaptic transmission, postsynaptic	823	6843	595	849	0.206043	-6020	-254
GO:0001895	retina homeostasis	1881	310	596	600	0.0027964	1571	-4
GO:0006662	glycerol ether metabolic process	3098	1093	597	520	0.00927976	2005	77
GO:0006684	sphingomyelin metabolic process	3116	1105	598	454	0.00948464	2011	144
GO:0010996	response to auditory stimulus	4204	2084	599	776	0.0337359	2120	-177
GO:0014850	response to muscle activity	4310	2162	600	531	0.0363085	2148	69
GO:0031115	negative regulation of microtubule polymerization	5485	2991	601	499	0.0694911	2494	102
GO:0032042	mitochondrial DNA metabolic process	5653	3125.5	602	605	0.0759057	2527.5	-3
GO:0032727	positive regulation of interferon-alpha production	5969	3375	603	457	0.0884798	2594	146
GO:0033617	mitochondrial cytochrome c oxidase assembly	6278	3616	604	566	0.101567	2662	38
GO:0034114	regulation of heterotypic cell-cell adhesion	6351	3676	605	502	0.104966	2675	103
GO:0034312	diol biosynthetic process	6434	3735	606	465	0.108362	2699	141
GO:0035999	tetrahydrofolate interconversion	6945	4347	607	537	0.131625	2598	70
GO:0042559	pteridine-containing compound biosynthetic process	7447	4424	608	469	0.115205	3023	139
GO:0046348	amino sugar catabolic process	236	3084	609	466	0.0738797	-2848	143
GO:0046485	ether lipid metabolic process	8472	5304	610	538	0.131866	3168	72
GO:0046597	negative regulation of viral entry into host cell	8508	5330	611	569	0.139327	3178	42
GO:0048247	lymphocyte chemotaxis	535	5452.5	612	400	0.0984705	-4917.5	212
GO:0048265	response to pain	8718	5523	613	799	0.194218	3195	-186
GO:0071236	cellular response to antibiotic	249	4589	614	659	0.160904	-4340	-45
GO:0099562	maintenance of postsynaptic density structure	12382	8164	615	509	0.124873	4218	106
GO:0110096	cellular response to aldehyde	12502	8221	616	611	0.149412	4281	5
GO:1901570	fatty acid derivative biosynthetic process	13159	8585	617	437	0.107453	4574	180
GO:1905146	lysosomal protein catabolic process	14758	9452	618	702	0.171169	5306	-84
GO:0070646	protein modification by small protein removal	10768	7078	619	722	0.175933	3690	-103
GO:0007283	spermatogenesis	1044	1375	620	770	0.0146859	-331	-150
GO:0006805	xenobiotic metabolic process	820	1044.5	621	653	0.0084826	-224.5	-32
GO:0033555	multicellular organismal response to stress	762	3609	622	853.5	0.101174	-2847	-231.5
GO:0048232	male gamete generation	1073	4633	623	791	0.166733	-3560	-168
GO:0006397	mRNA processing	1433	932	624	784.5	0.00674727	501	-160.5
GO:0006576	cellular biogenic amine metabolic process	3040	1028	625	817	0.00820886	2012	-192
GO:0032508	DNA duplex unwinding	5861	3277	626	865	0.083416	2584	-239
GO:0034728	nucleosome organization	6546	3820	627	895	0.11335	2726	-268
GO:0060260	regulation of transcription initiation from RNA polymerase II promoter	9698	6440	628	756	0.184019	3258	-128
GO:1901657	glycosyl compound metabolic process	13187	8604	629	809	0.196586	4583	-180
GO:2000144	positive regulation of DNA-templated transcription, initiation	15376	9755	630	757	0.184256	5621	-127
GO:0043583	ear development	7764	4705	631	737	0.171955	3059	-106
GO:0048024	regulation of mRNA splicing, via spliceosome	8656	5469	632	820.5	0.199189	3187	-188.5
GO:0090501	RNA phosphodiester bond hydrolysis	11901	7837	633	758	0.184494	4064	-125
GO:0001501	skeletal system development	1384	199	634	663	0.00341447	1185	-29
GO:0048871	multicellular organismal homeostasis	1376	5680.5	635	735	0.179027	-4304.5	-100
GO:0006974	cellular response to DNA damage stimulus	1492	1236	636	873	0.0118668	256	-237
GO:0001754	eye photoreceptor cell differentiation	1803	253	637	635	0.00313216	1550	2
GO:0001914	regulation of T cell mediated cytotoxicity	1890	318	638	678	0.00357072	1572	-40
GO:0006744	ubiquinone biosynthetic process	3146	1122	639	629	0.00977872	2024	10
GO:0007039	protein catabolic process in the vacuole	3276	1270	640	708	0.0125286	2006	-68
GO:0007099	centriole replication	3306	1294	641	595	0.0130066	2012	46
GO:0016486	peptide hormone processing	4605	2326	642	419	0.0420258	2279	223
GO:0018195	peptidyl-arginine modification	4689	2393	643	682	0.0444817	2296	-39
GO:0030011	maintenance of cell polarity	5252	2729	644	688	0.05785	2523	-44
GO:0032510	endosome to lysosome transport via multivesicular body sorting pathway	5863	3279	645	684	0.0835178	2584	-39
GO:0034471	ncRNA 5'-end processing	6493	3780	646	560	0.110989	2713	86
GO:0034656	nucleobase-containing small molecule catabolic process	6535	3811	647	604	0.112817	2724	43
GO:0042430	indole-containing compound metabolic process	7397	4367	648	649	0.148137	3030	-1
GO:0043247	telomere maintenance in response to DNA damage	7630	4575	649	563	0.137884	3055	86
GO:0060343	trabecula formation	9755	6481	650	505	0.123907	3274	145
GO:0098534	centriole assembly	12175	8016	651	607	0.148453	4159	44
GO:0098696	regulation of neurotransmitter receptor localization to postsynaptic specialization membrane	12191	8026	652	430	0.105756	4165	222
GO:1903209	positive regulation of oxidative stress-induced cell death	13772	8969	653	568	0.139087	4803	85
GO:0033865	nucleoside bisphosphate metabolic process	6308	3637	654	765	0.10275	2671	-111
GO:0033875	ribonucleoside bisphosphate metabolic process	6311	3641.5	655	767	0.103033	2669.5	-112
GO:0034032	purine nucleoside bisphosphate metabolic process	6319	3647	656	768	0.103316	2672	-112
GO:0006289	nucleotide-excision repair	2856	884	657	720	0.00607017	1972	-63
GO:0008380	RNA splicing	1403	1524	658	771	0.0180412	-121	-113
GO:0002688	regulation of leukocyte chemotaxis	2304	546	659	621	0.00299557	1758	38
GO:0060996	dendritic spine development	10145	6711	660	718	0.174981	3434	-58
GO:0065004	protein-DNA complex assembly	10545	6927	661	782	0.190189	3618	-121
GO:0002181	cytoplasmic translation	2022	405	662	766	0.00455779	1617	-104
GO:0000966	RNA 5'-end processing	1707	192.5	663	586	0.00266742	1514.5	77
GO:0001956	positive regulation of neurotransmitter secretion	1915	337	664	589	0.0026948	1578	75
GO:0001975	response to amphetamine	1930	352	665	674	0.00352871	1578	-9
GO:0006298	mismatch repair	2862	885	666	596	0.00608391	1977	70
GO:0006878	cellular copper ion homeostasis	3201	1173	667	627	0.0106879	2028	40
GO:0007095	mitotic G2 DNA damage checkpoint signaling	3302	1291	668	711	0.0129464	2011	-43
GO:0009151	purine deoxyribonucleotide metabolic process	3630	1609.5	669	484	0.0201098	2020.5	185
GO:0009200	deoxyribonucleoside triphosphate metabolic process	3677	1652	670	477	0.0211991	2025	193
GO:0009263	deoxyribonucleotide biosynthetic process	3724	1688	671	478	0.0221331	2036	193
GO:0009265	2'-deoxyribonucleotide biosynthetic process	3726	1691	672	480	0.0222118	2035	192
GO:0009948	anterior/posterior axis specification	3834	1775	673	636.5	0.0244733	2059	36.5
GO:0019228	neuronal action potential	4781	2444	674	888	0.046398	2337	-214
GO:0019359	nicotinamide nucleotide biosynthetic process	4817	2458	675	636.5	0.046931	2359	38.5
GO:0019363	pyridine nucleotide biosynthetic process	4819	2461	676	638	0.0470457	2358	38
GO:0030262	apoptotic nuclear changes	5320	2806	677	777	0.0611606	2514	-100
GO:0033762	response to glucagon	6304	3636	678	489.5	0.102694	2668	188.5
GO:0045116	protein neddylation	8012	4921	679	557	0.136441	3091	122
GO:0045922	negative regulation of fatty acid metabolic process	8243	5142	680	726	0.176885	3101	-46
GO:0046385	deoxyribose phosphate biosynthetic process	8434	5268	681	489.5	0.120284	3166	191.5
GO:0046459	short-chain fatty acid metabolic process	8457	5644	682	687	0.167591	2813	-5
GO:0046931	pore complex assembly	8622	5445	683	448	0.11012	3177	235
GO:0048791	calcium ion-regulated exocytosis of neurotransmitter	8900	5699	684	603	0.147493	3201	81
GO:0051131	chaperone-mediated protein complex assembly	9148	5973	685	492	0.120767	3175	193
GO:0055070	copper ion homeostasis	9520	6312	686	645	0.157556	3208	41
GO:0070129	regulation of mitochondrial translation	10578	6951	687	648	0.158274	3627	39
GO:0097164	ammonium ion metabolic process	12019	7902	688	694	0.169261	4117	-6
GO:0097494	regulation of vesicle size	12118	7973	689	655	0.159948	4145	34
GO:1901663	quinone biosynthetic process	13193	8610	690	698	0.170215	4583	-8
GO:1902074	response to salt	13337	8716	691	567	0.138846	4621	124
GO:1902253	regulation of intrinsic apoptotic signaling pathway by p53 class mediator	13409	8763	692	572	0.140049	4646	120
GO:1903901	negative regulation of viral life cycle	14116	9149	693	646	0.157795	4967	47
GO:0001649	osteoblast differentiation	1075	212	694	778	0.00470171	863	-84
GO:0051028	mRNA transport	9107	5934	695	929	0.22488	3173	-234
GO:0051592	response to calcium ion	936	6141	696	868	0.210525	-5205	-172
GO:0008630	intrinsic apoptotic signaling pathway in response to DNA damage	3549	1535	697	903	0.0183026	2014	-206
GO:2000142	regulation of DNA-templated transcription, initiation	15374	9754	698	859	0.208403	5620	-161
GO:0007155	cell adhesion	1365	951.5	699	819	0.00702518	413.5	-120
GO:0009161	ribonucleoside monophosphate metabolic process	3639	1620.5	700	743	0.0204109	2018.5	-43
GO:0032392	DNA geometric change	5798	3232	701	935	0.0811408	2566	-234
GO:0034644	cellular response to UV	6530	3805	702	909	0.112462	2725	-207
GO:0044106	cellular amine metabolic process	7842	4783.5	703	916	0.177704	3058.5	-213
GO:0071230	cellular response to amino acid stimulus	10934	7177	704	703	0.171407	3757	1
GO:0019953	sexual reproduction	639	1139	705	887	0.0100773	-500	-182
GO:0003006	developmental process involved in reproduction	865	464	706	878	0.00598805	401	-172
GO:0001503	ossification	1302	187	707	748	0.0043461	1115	-41
GO:0001912	positive regulation of leukocyte mediated cytotoxicity	1888	316	708	755	0.00442782	1572	-47
GO:0006027	glycosaminoglycan catabolic process	2714	804	709	578	0.00502121	1910	131
GO:0006268	DNA unwinding involved in DNA replication	2841	873	710	706	0.00592004	1968	4
GO:0006308	DNA catabolic process	2869	895	711	828	0.00622218	1974	-117
GO:0006921	cellular component disassembly involved in execution phase of apoptosis	3226	1212.5	712	830	0.0114104	2013.5	-118
GO:0014046	dopamine secretion	4238	2113	713	617	0.0346813	2125	96
GO:0014059	regulation of dopamine secretion	4251	2122	714	619	0.0349774	2129	95
GO:0015865	purine nucleotide transport	4452	2231	715	813	0.038663	2221	-98
GO:0015868	purine ribonucleotide transport	4455	2234.5	716	816	0.0388018	2220.5	-100
GO:0016137	glycoside metabolic process	4552	2287	717	707	0.0406283	2265	10
GO:0018904	ether metabolic process	4740	2426	718	620	0.045717	2314	98
GO:0019081	viral translation	4768	2436	719	667	0.0460947	2332	52
GO:0032330	regulation of chondrocyte differentiation	5764	3206	720	625.5	0.0798405	2558	94.5
GO:0032607	interferon-alpha production	5891	3302	721	545	0.0846936	2589	176
GO:0032647	regulation of interferon-alpha production	5919	3327	722	547	0.0859809	2592	175
GO:0032728	positive regulation of interferon-beta production	5970	3377	723	548	0.0885847	2593	175
GO:0034311	diol metabolic process	6433	3734	724	549	0.108304	2699	175
GO:0034694	response to prostaglandin	6539	3816	725	512	0.113113	2723	213
GO:0035902	response to immobilization stress	6896	4075	726	632	0.128989	2821	94
GO:0051503	adenine nucleotide transport	9284	6123	727	834	0.202499	3161	-107
GO:0061318	renal filtration cell differentiation	10292	6800	728	714	0.174028	3492	14
GO:0072112	glomerular visceral epithelial cell differentiation	11329	7441	729	715	0.174266	3888	14
GO:0072311	glomerular epithelial cell differentiation	11458	7505	730	717	0.174743	3953	13
GO:1902230	negative regulation of intrinsic apoptotic signaling pathway in response to DNA damage	13397	8755	731	598	0.146294	4642	133
GO:1902430	negative regulation of amyloid-beta formation	13472	8794	732	721	0.175695	4678	11
GO:0034308	primary alcohol metabolic process	793	3667	733	941	0.104452	-2874	-208
GO:0048515	spermatid differentiation	8785	5579	734	946	0.228871	3206	-212
GO:0060078	regulation of postsynaptic membrane potential	318	1988	735	923	0.0306993	-1670	-188
GO:0048565	digestive tract development	8806	5603	736	686	0.167353	3203	50
GO:0061912	selective autophagy	10489	6895	737	848	0.205806	3594	-111
GO:0015931	nucleobase-containing compound transport	4483	2246	738	890	0.0391846	2237	-152
GO:0001913	T cell mediated cytotoxicity	1889	317	739	794	0.00489708	1572	-55
GO:0002082	regulation of oxidative phosphorylation	1990	385	740	729	0.00412811	1605	11
GO:0006656	phosphatidylcholine biosynthetic process	284	1032	741	647	0.00827286	-748	94
GO:0006743	ubiquinone metabolic process	3145	1121	742	733	0.0097613	2024	9
GO:0008535	respiratory chain complex IV assembly	320	1525	743	693	0.0180649	-1205	50
GO:0010165	response to X-ray	3876	1802	744	651	0.0252235	2074	93
GO:0021533	cell differentiation in hindbrain	4967	2545	745	695	0.050312	2422	50
GO:0030150	protein import into mitochondrial matrix	5274	2756	746	744.5	0.0590004	2518	1.5
GO:0030224	monocyte differentiation	5310	2797	747	739	0.0607689	2513	8
GO:0030970	retrograde protein transport, ER to cytosol	5450	2944	748	744.5	0.0673243	2506	3.5
GO:0031343	positive regulation of cell killing	5536	3035	749	800	0.0715507	2501	-51
GO:0031629	synaptic vesicle fusion to presynaptic active zone membrane	5596	3073	750	652	0.0733536	2523	98
GO:0043516	regulation of DNA damage response, signal transduction by p53 class mediator	7737	4680	751	610	0.149172	3057	141
GO:0043552	positive regulation of phosphatidylinositol 3-kinase activity	7751	4695	752	612	0.149652	3056	140
GO:0048048	embryonic eye morphogenesis	8660	5474	753	573	0.140289	3186	180
GO:0048536	spleen development	8792	5587	754	661	0.161382	3205	93
GO:0051590	positive regulation of neurotransmitter transport	9313	6140	755	664	0.162099	3173	91
GO:0097062	dendritic spine maintenance	11983	7881	756	964	0.233091	4102	-208
GO:0099500	vesicle fusion to plasma membrane	12349	8139	757	665	0.162338	4210	92
GO:1901071	glucosamine-containing compound metabolic process	349	3445	758	576	0.0921881	-3096	182
GO:1903513	endoplasmic reticulum to cytosol transport	13916	9052	759	762	0.185444	4864	-3
GO:1903861	positive regulation of dendrite extension	14099	9139	760	669	0.163294	4960	91
GO:0009308	amine metabolic process	3733	1698	761	962	0.0223961	2035	-201
GO:0071482	cellular response to light stimulus	11055	7280	762	968	0.234028	3775	-206
GO:0035264	multicellular organism growth	6629	3899	763	823	0.118087	2730	-60
GO:2001242	regulation of intrinsic apoptotic signaling pathway	15959	10134	764	943	0.228167	5825	-179
GO:0008202	steroid metabolic process	280	1219.5	765	760.5	0.0115426	-939.5	4.5
GO:0030278	regulation of ossification	5324	2808	766	876	0.0612478	2516	-110
GO:0042273	ribosomal large subunit biogenesis	7334	4325	767	984.5	0.145301	3009	-217.5
GO:0051262	protein tetramerization	9196	6037	768	1044	0.251785	3159	-276
GO:0071229	cellular response to acid chemical	10933	7175	769	769	0.187105	3758	0
GO:0044237	cellular metabolic process	1507	73	770	716	0.00398219	1434	54
GO:0002347	response to tumor cell	2116	465	771	847	0.00557267	1651	-76
GO:0002711	positive regulation of T cell mediated immunity	2323	571	772	842	0.00550707	1752	-70
GO:0007622	rhythmic behavior	560	1355.5	773	970	0.0142829	-795.5	-197
GO:0019362	pyridine nucleotide metabolic process	4818	2460	774	712	0.0470074	2358	62
GO:0022617	extracellular matrix disassembly	5242	2711	775	892	0.0570894	2531	-117
GO:0030851	granulocyte differentiation	5414	2907	776	679	0.0656427	2507	97
GO:0033238	regulation of cellular amine metabolic process	6192	3580	777	786.5	0.0995549	2612	-9.5
GO:0033687	osteoblast proliferation	6297	3630	778	786.5	0.102355	2667	-8.5
GO:0033688	regulation of osteoblast proliferation	6298	3631	779	790	0.102412	2667	-11
GO:0038083	peptidyl-tyrosine autophosphorylation	369	4184	780	893	0.135981	-3815	-113
GO:0045879	negative regulation of smoothened signaling pathway	8221	5124	781	641	0.156599	3097	140
GO:0046496	nicotinamide nucleotide metabolic process	8478	5307	782	723	0.176171	3171	59
GO:0048512	circadian behavior	548	5494	783	999	0.234463	-4946	-216
GO:0060603	mammary gland duct morphogenesis	9943	6585	784	902	0.218534	3358	-118
GO:0062125	regulation of mitochondrial gene expression	10529	6913	785	730	0.177837	3616	55
GO:0071218	cellular response to misfolded protein	10925	7164	786	798	0.193982	3761	-12
GO:0072010	glomerular epithelium development	11257	7398	787	795	0.193271	3859	-8
GO:0140448	signaling receptor ligand precursor processing	12649	8299	788	516	0.126562	4350	272
GO:1902175	regulation of oxidative stress-induced intrinsic apoptotic signaling pathway	13371	8743	789	689	0.168069	4628	100
GO:1904353	regulation of telomere capping	14348	9255	790	697	0.169977	5093	93
GO:0030216	keratinocyte differentiation	5303	2791	791	908	0.0605085	2512	-117
GO:0042982	amyloid precursor protein metabolic process	7548	4492.5	792	772	0.156808	3055.5	20
GO:0051341	regulation of oxidoreductase activity	9227	6073	793	949	0.229574	3154	-156
GO:1902882	regulation of response to oxidative stress	13617	8864	794	995.5	0.240347	4753	-201.5
GO:0008306	associative learning	3516	1510	795	960	0.0177113	2006	-165
GO:0071103	DNA conformation change	10904	7146	796	995.5	0.24058	3758	-199.5
GO:0140056	organelle localization by membrane tethering	12603	8272	797	982	0.237306	4331	-185
GO:0060560	developmental growth involved in morphogenesis	9912	6564	798	983	0.23754	3348	-185
GO:0019216	regulation of lipid metabolic process	789	2310.5	799	820.5	0.0414855	-1521.5	-21.5
GO:0002021	response to dietary excess	1955	360	800	1025	0.00816101	1595	-225
GO:0006026	aminoglycan catabolic process	335	754.5	801	657	0.00442782	-419.5	144
GO:0006085	acetyl-CoA biosynthetic process	2743	820	802	825	0.00528694	1923	-23
GO:0010954	positive regulation of protein processing	4176	2062	803	826	0.0330274	2114	-23
GO:0021952	central nervous system projection neuron axonogenesis	5188	2673	804	1032	0.0555002	2515	-228
GO:0030850	prostate gland development	5413	2906	805	879	0.0655976	2507	-74
GO:0031338	regulation of vesicle fusion	5531	3030	806	705	0.0713151	2501	101
GO:0031646	positive regulation of nervous system process	5607	3087	807	1026	0.0740235	2520	-219
GO:0042771	intrinsic apoptotic signaling pathway in response to DNA damage by p53 class mediator	7508	4463	808	666	0.154721	3045	142
GO:0044818	mitotic G2/M transition checkpoint	7939	4857	809	882	0.183245	3082	-73
GO:0046037	GMP metabolic process	8296	5191	810	574	0.140529	3105	236
GO:0046653	tetrahydrofolate metabolic process	8541	5369	811	709	0.172837	3172	102
GO:0060416	response to growth hormone	412	5182	812	580	0.141971	-4770	232
GO:0070536	protein K63-linked deubiquitination	10738	7058	813	838	0.203445	3680	-25
GO:0098880	maintenance of postsynaptic specialization structure	12243	8063	814	672	0.164011	4180	142
GO:1900078	positive regulation of cellular response to insulin stimulus	12792	8377	815	937	0.226759	4415	-122
GO:1902992	negative regulation of amyloid precursor protein catabolic process	13670	8898	816	840.5	0.203917	4772	-24.5
GO:1902993	positive regulation of amyloid precursor protein catabolic process	13671	8900	817	840.5	0.204153	4771	-23.5
GO:1904861	excitatory synapse assembly	14617	9368	818	1049	0.252951	5249	-231
GO:2000406	positive regulation of T cell migration	421	5623	819	540	0.132348	-5202	279
GO:0043954	cellular component maintenance	694	4674	820	989	0.169697	-3980	-169
GO:0007416	synapse assembly	3415	1407.5	821	1028	0.0153993	2007.5	-207
GO:0055123	digestive system development	9542	6337	822	779	0.189478	3205	43
GO:0009410	response to xenobiotic stimulus	988	1622.5	823	862	0.0204613	-634.5	-39
GO:0008152	metabolic process	1413	59	824	734	0.00418493	1354	90
GO:0000462	maturation of SSU-rRNA from tricistronic rRNA transcript (SSU-rRNA, 5.8S rRNA, LSU-rRNA)	1652	162	825	634	0.0031223	1490	191
GO:0000469	cleavage involved in rRNA processing	1656	167	826	640	0.00318168	1489	186
GO:0002204	somatic recombination of immunoglobulin genes involved in immune response	2032	410	827	731	0.00415079	1622	96
GO:0002208	somatic diversification of immunoglobulins involved in immune response	2033	411.5	828	736	0.00420777	1621.5	92
GO:0009119	ribonucleoside metabolic process	3600	1577.5	829	796	0.0193424	2022.5	33
GO:0009162	deoxyribonucleoside monophosphate metabolic process	3640	1622.5	830	599	0.0204361	2017.5	231
GO:0021697	cerebellar cortex formation	5066	2597	831	803	0.052389	2469	28
GO:0030858	positive regulation of epithelial cell differentiation	525	2914	832	867	0.0659592	-2389	-35
GO:0042219	cellular modified amino acid catabolic process	7317	4309	833	738	0.144228	3008	95
GO:0042417	dopamine metabolic process	7388	4364	834	869	0.147933	3024	-35
GO:0045124	regulation of bone resorption	476	4810	835	861	0.179716	-4334	-26
GO:0045190	isotype switching	8029	4936	836	749	0.182355	3093	87
GO:0046530	photoreceptor cell differentiation	8491	5315	837	871.5	0.211233	3176	-34.5
GO:0046596	regulation of viral entry into host cell	8507	5329	838	806	0.195876	3178	32
GO:0046755	viral budding	8573	5392	839	915	0.221591	3181	-76
GO:0048026	positive regulation of mRNA splicing, via spliceosome	8658	5472	840	924	0.223706	3186	-84
GO:0051154	negative regulation of striated muscle cell differentiation	9163	5991	841	871.5	0.211469	3172	-30.5
GO:0051788	response to misfolded protein	9388	6202	842	874	0.21194	3186	-32
GO:0090659	walking behavior	11930	7857	843	1101	0.265045	4073	-258
GO:0140058	neuron projection arborization	12604	8274	844	1087	0.261793	4330	-243
GO:1901658	glycosyl compound catabolic process	13188	8606	845	824	0.200135	4582	21
GO:1903319	positive regulation of protein maturation	13826	9004	846	880.5	0.213354	4822	-34.5
GO:1903859	regulation of dendrite extension	14097	9138	847	759	0.184731	4959	88
GO:0014902	myotube differentiation	847	2095.5	848	1090	0.0341255	-1248.5	-242
GO:0120161	regulation of cold-induced thermogenesis	12552	8251	849	926	0.224176	4301	-77
GO:0071824	protein-DNA complex subunit organization	11192	7363	850	900	0.218063	3829	-50
GO:1903039	positive regulation of leukocyte cell-cell adhesion	1168	8089	851	897	0.217357	-6921	-46
GO:0048588	developmental cell growth	8814	5608	852	1024	0.244294	3206	-172
GO:0007584	response to nutrient	990	1326	853	864	0.0136579	-336	-11
GO:0000086	G2/M transition of mitotic cell cycle	913	46	854	1211	0.0113916	867	-357
GO:0006367	transcription initiation from RNA polymerase II promoter	2890	918	855	1011	0.0079396	1972	-156
GO:0014909	smooth muscle cell migration	4343	2175	856	1054	0.0367464	2168	-198
GO:0051053	negative regulation of DNA metabolic process	9119	5943	857	1040	0.250853	3176	-183
GO:0106106	cold-induced thermogenesis	12451	8201	858	954	0.230747	4250	-96
GO:0044087	regulation of cellular component biogenesis	7837	4776	859	992	0.177184	3061	-133
GO:0009314	response to radiation	1346	1609.5	860	1009	0.0201348	-263.5	-149
GO:0007423	sensory organ development	1422	1348.5	861	952	0.0141148	73.5	-91
GO:0000002	mitochondrial genome maintenance	1556	90	862	880.5	0.00602904	1466	-18.5
GO:0002066	columnar/cuboidal epithelial cell development	1981	378	863	774	0.00465349	1603	89
GO:0002686	negative regulation of leukocyte migration	2303	545	864	836	0.00542886	1758	28
GO:0006120	mitochondrial electron transport, NADH to ubiquinone	2767	839	865	894	0.00620828	1928	-29
GO:0006622	protein targeting to lysosome	3077	1067.5	866	896	0.00886011	2009.5	-30
GO:0006862	nucleotide transport	3194	1171	867	981	0.0106515	2023	-114
GO:0018149	peptide cross-linking	4681	2388	868	885	0.0442961	2293	-17
GO:0030317	flagellated sperm motility	5331	2817	869	889	0.0616411	2514	-20
GO:0032007	negative regulation of TOR signaling	5643	3111	870	628	0.075179	2532	242
GO:0032228	regulation of synaptic transmission, GABAergic	5715	3172	871	1126	0.0781561	2543	-255
GO:0032801	receptor catabolic process	6014	3414	872	939	0.0905364	2600	-67
GO:0033280	response to vitamin D	6203	3592	873	713	0.100223	2611	160
GO:0048499	synaptic vesicle membrane organization	8783	5578	874	789	0.191849	3205	85
GO:0048645	animal organ formation	8843	5633	875	793	0.192797	3210	82
GO:0050919	negative chemotaxis	9066	5892	876	951	0.230043	3174	-75
GO:0060042	retina morphogenesis in camera-type eye	9580	6359	877	907	0.21971	3221	-30
GO:0060338	regulation of type I interferon-mediated signaling pathway	9752	6478	878	676	0.164966	3274	202
GO:0061982	meiosis I cell cycle process	849	5539	879	780	0.189715	-4690	99
GO:0090218	positive regulation of lipid kinase activity	11773	7740	880	725	0.176647	4033	155
GO:0097722	sperm motility	12158	8003	881	899	0.217828	4155	-18
GO:0099633	protein localization to postsynaptic specialization membrane	12407	8176	882	583	0.142692	4231	299
GO:0099645	neurotransmitter receptor localization to postsynaptic specialization membrane	12412	8179	883	585	0.143172	4233	298
GO:1902229	regulation of intrinsic apoptotic signaling pathway in response to DNA damage	13396	8754	884	728	0.177361	4642	156
GO:1902683	regulation of receptor localization to synapse	13552	8832	885	587	0.143653	4720	298
GO:1903579	negative regulation of ATP metabolic process	13953	9076	886	910	0.220415	4877	-24
GO:2000403	positive regulation of lymphocyte migration	463	5869	887	590	0.144373	-5406	297
GO:0017038	protein import	4635	2356	888	1142	0.0431168	2279	-254
GO:0019751	polyol metabolic process	863	2500	889	918	0.0485486	-1637	-29
GO:1990542	mitochondrial transmembrane transport	15208	9658	890	1074.5	0.25877	5550	-184.5
GO:2000241	regulation of reproductive process	449	1619	891	1050	0.0203606	-1170	-159
GO:0060249	anatomical structure homeostasis	733	4218	892	904	0.1382	-3485	-12
GO:0000038	very long-chain fatty acid metabolic process	410	84.5	893	914	0.00648916	325.5	-21
GO:0000470	maturation of LSU-rRNA	1657	169	894	1077	0.00901006	1488	-183
GO:0002381	immunoglobulin production involved in immunoglobulin-mediated immune response	2137	473.5	895	804	0.00502121	1663.5	91
GO:0006515	protein quality control for misfolded or incompletely synthesized proteins	2982	998.5	896	911	0.00775224	1983.5	-15
GO:0006760	folic acid-containing compound metabolic process	3155	1132	897	797	0.00995381	2023	100
GO:0010830	regulation of myotube differentiation	431	1928.5	898	922	0.0289042	-1497.5	-24
GO:0016233	telomere capping	4566	2295	899	808	0.040913	2271	91
GO:0017158	regulation of calcium ion-dependent exocytosis	4644	2363	900	814	0.0433734	2281	86
GO:0032205	negative regulation of telomere maintenance	5701	3163	901	807	0.0777132	2538	94
GO:0043030	regulation of macrophage activation	7569	4516	902	822	0.158418	3053	80
GO:0043551	regulation of phosphatidylinositol 3-kinase activity	7750	4694	903	754	0.171152	3056	149
GO:0046688	response to copper ion	8552	5376	904	1023	0.224499	3176	-119
GO:0048261	negative regulation of receptor-mediated endocytosis	8714	5520.5	905	877	0.212647	3193.5	28
GO:0050433	regulation of catecholamine secretion	8958	5754	906	818	0.198716	3204	88
GO:0051055	negative regulation of lipid biosynthetic process	9120	5945	907	696	0.169738	3175	211
GO:0090102	cochlea development	11696	7692	908	601	0.147014	4004	307
GO:2000242	negative regulation of reproductive process	654	4653	909	971	0.168175	-3999	-62
GO:0006606	protein import into nucleus	3066	1050	910	1171	0.0106515	2016	-261
GO:0050684	regulation of mRNA processing	8980	5780.5	911	987	0.238476	3199.5	-76
GO:0090596	sensory organ morphogenesis	11914	7853	912	927	0.224411	4061	-15
GO:0098742	cell-cell adhesion via plasma-membrane adhesion molecules	12212	8035	913	980	0.236837	4177	-67
GO:0009123	nucleoside monophosphate metabolic process	3602	1583	914	998	0.0194652	2019	-84
GO:0022406	membrane docking	5230	2701	915	1065	0.056669	2529	-150
GO:1901890	positive regulation of cell junction assembly	13265	8654	916	1172	0.28149	4611	-256
GO:0000413	protein peptidyl-prolyl isomerization	1632	152	917	763	0.00452216	1480	154
GO:0002067	glandular epithelial cell differentiation	1982	379	918	986	0.0075518	1603	-68
GO:0014003	oligodendrocyte development	4209	2087	919	1182	0.0338331	2122	-263
GO:0015872	dopamine transport	4458	2236	920	837	0.0388365	2222	83
GO:0016226	iron-sulfur cluster assembly	4565	2294	921	1112	0.0408774	2271	-191
GO:0031163	metallo-sulfur cluster assembly	5503	3006	922	1116	0.0701899	2497	-194
GO:0034389	lipid droplet organization	6464	3755	923	938	0.109526	2709	-15
GO:0048741	skeletal muscle fiber development	8887	5686	924	1197	0.251137	3201	-273
GO:0060294	cilium movement involved in cell motility	9719	6454	925	940	0.227463	3265	-15
GO:0120033	negative regulation of plasma membrane bounded cell projection assembly	12524	8241	926	668	0.163055	4283	258
GO:1902473	regulation of protein localization to synapse	13486	8802	927	613	0.149892	4684	314
GO:0097193	intrinsic apoptotic signaling pathway	677	4614	928	997	0.165368	-3937	-69
GO:0010035	response to inorganic substance	737	1540.5	929	976	0.018422	-803.5	-47
GO:0050657	nucleic acid transport	8965	5763	930	1118	0.257985	3202	-188
GO:0050658	RNA transport	8966	5765	931	1120	0.258164	3201	-189
GO:0006629	lipid metabolic process	388	325	932	1030	0.00824083	63	-98
GO:0014812	muscle cell migration	4289	2148	933	1119	0.0358398	2141	-186
GO:0044839	cell cycle G2/M phase transition	953	4803	934	1255.5	0.179193	-3850	-321.5
GO:2001252	positive regulation of chromosome organization	15968	10143	935	1082.5	0.260631	5825	-147.5
GO:0006949	syncytium formation	607	1039.5	936	856	0.00838547	-432.5	80
GO:0016447	somatic recombination of immunoglobulin gene segments	4599	2320	937	855	0.0418093	2279	82
GO:0030212	hyaluronan metabolic process	5300	2787	938	792	0.0603351	2513	146
GO:0030261	chromosome condensation	5319	2805	939	1079	0.061117	2514	-140
GO:0032509	endosome transport via multivesicular body sorting pathway	5862	3278	940	1014	0.0834669	2584	-74
GO:0035850	epithelial cell differentiation involved in kidney development	6872	4053	941	957	0.1276	2819	-16
GO:0042181	ketone biosynthetic process	475	4171	942	959	0.135138	-3696	-17
GO:0046850	regulation of bone remodeling	541	5335	943	956	0.221088	-4794	-13
GO:0051954	positive regulation of amine transport	9452	6255	944	860	0.208639	3197	84
GO:0061035	regulation of cartilage development	10173	6734	945	863	0.209346	3439	82
GO:0048609	multicellular organismal reproductive process	1035	2742	946	1047	0.0584025	-1707	-101
GO:0009888	tissue development	846	356	947	953	0.00705476	490	-6
GO:0051236	establishment of RNA localization	9187	6026	948	1130	0.271771	3161	-182
GO:0031929	TOR signaling	5623	3099	949	1082.5	0.0746001	2524	-133.5
GO:0051170	import into nucleus	9169	5997	950	1245	0.27936	3172	-295
GO:0071248	cellular response to metal ion	1051	7183	951	1037	0.250154	-6132	-86
GO:0070647	protein modification by small protein conjugation or removal	10769	7080	952	936	0.226524	3689	16
GO:0001539	cilium or flagellum-dependent cell motility	1741	207	953	965	0.00723354	1534	-12
GO:0001961	positive regulation of cytokine-mediated signaling pathway	1920	344	954	746	0.00432289	1576	208
GO:0002218	activation of innate immune response	2036	414	955	742	0.00427666	1622	213
GO:0006303	double-strand break repair via nonhomologous end joining	2864	888	956	870	0.00612523	1976	86
GO:0007020	microtubule nucleation	3264	1260	957	815	0.0123321	2004	142
GO:0014075	response to amine	4261	2134	958	969	0.0353741	2127	-11
GO:0014904	myotube cell development	4339	2174	959	1243	0.0367126	2165	-284
GO:0032608	interferon-beta production	5892	3303	960	752	0.0847449	2589	208
GO:0032648	regulation of interferon-beta production	5920	3328	961	753	0.0860326	2592	208
GO:0042475	odontogenesis of dentin-containing tooth	7421	4396	962	883	0.150111	3025	79
GO:0042572	retinol metabolic process	572	4345	963	974	0.146648	-3773	-11
GO:0052372	modulation by symbiont of entry into host	9485	6283	964	930	0.225115	3202	34
GO:0055081	anion homeostasis	523	6322	965	829	0.201318	-5799	136
GO:0060285	cilium-dependent cell motility	9714	6448	966	988	0.238709	3266	-22
GO:0070584	mitochondrion morphogenesis	10753	7064	967	993.5	0.239879	3689	-26.5
GO:1901861	regulation of muscle tissue development	13253	8643	968	886	0.214767	4610	82
GO:1903715	regulation of aerobic respiration	14024	9104	969	993.5	0.240113	4920	-24.5
GO:2000404	regulation of T cell migration	503	6264	970	650	0.158752	-5761	320
GO:0008033	tRNA processing	3483	1474	971	1105.5	0.0168768	2009	-134.5
GO:0046683	response to organophosphorus	916	5273	972	1000	0.216061	-4357	-28
GO:0048469	cell maturation	1055	5543	973	1202	0.238664	-4488	-229
GO:1990845	adaptive thermogenesis	15269	9686	974	1061.5	0.255745	5583	-87.5
GO:0032504	multicellular organism reproduction	1049	2753	975	1063	0.058872	-1704	-88
GO:0042180	cellular ketone metabolic process	512	3544	976	1095	0.0975627	-3032	-119
GO:0006261	DNA-templated DNA replication	2837	869	977	1105.5	0.00950182	1968	-128.5
GO:0016579	protein deubiquitination	4625	2347	978	1135	0.0427881	2278	-157
GO:0021549	cerebellum development	4981	2560	979	1141	0.0509069	2421	-162
GO:0051216	cartilage development	9178	6014	980	1059	0.25528	3164	-79
GO:0071704	organic substance metabolic process	1465	65	981	858	0.00571835	1400	123
GO:0019637	organophosphate metabolic process	1133	2399.5	982	963	0.0447051	-1266.5	19
GO:0001910	regulation of leukocyte mediated cytotoxicity	1886	313	983	1061.5	0.00876083	1573	-78.5
GO:0010043	response to zinc ion	3859	1796	984	1069	0.0250558	2063	-85
GO:0017004	cytochrome complex assembly	415	2353	985	944	0.0430071	-1938	41
GO:0019068	virion assembly	4761	2429	986	1066	0.0458302	2332	-80
GO:0021799	cerebral cortex radially oriented cell migration	5110	2625	987	1263	0.0535248	2485	-276
GO:0021955	central nervous system neuron axonogenesis	5191	2678	988	1287	0.055708	2513	-299
GO:0032527	protein exit from endoplasmic reticulum	5868	3287	989	1004	0.0839259	2581	-15
GO:0033574	response to testosterone	521	3553.5	990	710	0.0981141	-3032.5	280
GO:0045646	regulation of erythrocyte differentiation	8124	5027	991	948	0.196297	3097	43
GO:0050432	catecholamine secretion	8957	5750	992	901	0.218298	3207	91
GO:0061005	cell differentiation involved in kidney development	10154	6723	993	1008	0.243385	3431	-15
GO:2000772	regulation of cellular senescence	15773	10003	994	1219	0.292334	5770	-225
GO:0001659	temperature homeostasis	1774	228	995	1080	0.00906033	1546	-85
GO:0002833	positive regulation of response to biotic stimulus	1011	501	996	1125	0.00983109	510	-129
GO:0033108	mitochondrial respiratory chain complex assembly	6152	3536	997	1015	0.0971227	2616	-18
GO:0097061	dendritic spine organization	11982	7879	998	1073	0.258538	4103	-75
GO:0007626	locomotory behavior	3475	1468	999	1006	0.0167397	2007	-7
GO:1905114	cell surface receptor signaling pathway involved in cell-cell signaling	1076	4106	1000	1084	0.130959	-3030	-84
GO:0000266	mitochondrial fission	1599	126	1001	913	0.00647497	1473	88
GO:0002562	somatic diversification of immune receptors via germline recombination within a single locus	2240	524	1002	917	0.00653183	1716	85
GO:0006584	catecholamine metabolic process	3048	1037	1003	1018	0.00835322	2011	-15
GO:0007595	lactation	3455	1440	1004	1160	0.0161073	2015	-156
GO:0009225	nucleotide-sugar metabolic process	3702	1672	1005	724	0.0217155	2030	281
GO:0009712	catechol-containing compound metabolic process	3794	1746.5	1006	1021.5	0.0237073	2047.5	-15.5
GO:0010972	negative regulation of G2/M transition of mitotic cell cycle	4189	2075	1007	1091	0.0334451	2114	-84
GO:0016444	somatic cell DNA recombination	4596	2312	1008	920	0.0415214	2284	88
GO:0016445	somatic diversification of immunoglobulins	4597	2315	1009	921	0.0416652	2282	88
GO:0019748	secondary metabolic process	616	2428	1010	1021.5	0.0457924	-1812	-11.5
GO:0021536	diencephalon development	4970	2551	1011	1323	0.0505496	2419	-312
GO:0042789	mRNA transcription by RNA polymerase II	7514	4475	1012	961	0.155554	3039	51
GO:0051642	centrosome localization	9339	6158	1013	866	0.210054	3181	147
GO:0060443	mammary gland morphogenesis	9835	6528	1014	1168	0.280566	3307	-154
GO:0061383	trabecula morphogenesis	10324	6822	1015	801	0.194692	3502	214
GO:0071985	multivesicular body sorting pathway	11248	7393	1016	1107	0.266438	3855	-91
GO:1902003	regulation of amyloid-beta formation	13309	8688	1017	1034	0.249454	4621	-17
GO:1902116	negative regulation of organelle assembly	13357	8728	1018	732	0.178313	4629	286
GO:1902750	negative regulation of cell cycle G2/M phase transition	13579	8842	1019	1108	0.26667	4737	-89
GO:0009987	cellular process	1311	42	1020	802	0.00499626	1269	218
GO:0015748	organophosphate ester transport	885	2137	1021	1288	0.0354736	-1252	-267
GO:0022037	metencephalon development	5224	2696	1022	1190	0.0564594	2528	-168
GO:0006040	amino sugar metabolic process	472	759	1023	811	0.00510903	-287	212
GO:0006509	membrane protein ectodomain proteolysis	473	841.5	1024	681	0.005494	-368.5	343
GO:0009299	mRNA transcription	3729	1694	1025	979	0.0222907	2035	46
GO:0032481	positive regulation of type I interferon production	5843	3266	1026	811	0.0828569	2577	215
GO:0035176	social behavior	6615	3882.5	1027	1350	0.11712	2732.5	-323
GO:0042551	neuron maturation	571	4338.5	1028	1360	0.146243	-3767.5	-332
GO:0044275	cellular carbohydrate catabolic process	7860	4801	1029	1056	0.179044	3059	-27
GO:0045740	positive regulation of DNA replication	8164	5069	1030	1052	0.199591	3095	-22
GO:0046513	ceramide biosynthetic process	8487	5312	1031	811	0.197296	3175	220
GO:0050685	positive regulation of mRNA processing	8981	5782	1032	1124	0.259688	3199	-92
GO:0050922	negative regulation of chemotaxis	9069	5899	1033	990	0.239177	3170	43
GO:1903053	regulation of extracellular matrix organization	13710	8925	1034	1208	0.289799	4785	-174
GO:0007568	aging	3450	1434	1035	984.5	0.0159733	2016	50.5
GO:0016071	mRNA metabolic process	1494	2269	1036	1071	0.0399913	-775	-35
GO:0048592	eye morphogenesis	8816	5611	1037	1161	0.244555	3205	-124
GO:0000387	spliceosomal snRNP assembly	1623	146	1038	1132	0.00995381	1477	-94
GO:0001578	microtubule bundle formation	1765	223	1039	1053	0.00861297	1542	-14
GO:0002709	regulation of T cell mediated immunity	2321	568	1040	1136	0.0100243	1753	-96
GO:0006623	protein targeting to vacuole	3078	1069	1041	1072	0.0089266	2009	-31
GO:0009394	2'-deoxyribonucleotide metabolic process	3740	1705	1042	764	0.0225811	2035	278
GO:0015804	neutral amino acid transport	4414	2210	1043	1002	0.0379386	2204	41
GO:0021675	nerve development	5048	2584	1044	1400	0.0518658	2464	-356
GO:0030490	maturation of SSU-rRNA	5358	2841	1045	846	0.0626959	2517	199
GO:0031016	pancreas development	5454	2948	1046	942	0.0675074	2506	104
GO:0035384	thioester biosynthetic process	6676	3946	1047	1068	0.120951	2730	-21
GO:0043647	inositol phosphate metabolic process	557	4733	1048	947	0.174008	-4176	101
GO:0043903	regulation of biological process involved in symbiotic interaction	7798	4745	1049	1010	0.174892	3053	39
GO:0050873	brown fat cell differentiation	578	5769	1050	950	0.229809	-5191	100
GO:0051703	biological process involved in intraspecies interaction between organisms	9370	6184	1051	1394	0.297054	3186	-343
GO:0060337	type I interferon signaling pathway	9751	6477	1052	839	0.203681	3274	213
GO:0060760	positive regulation of response to cytokine stimulus	10038	6646	1053	843	0.204626	3392	210
GO:0071357	cellular response to type I interferon	10993	7219	1054	845	0.205098	3774	209
GO:0071616	acyl-CoA biosynthetic process	11110	7306	1055	1076	0.259236	3804	-21
GO:1903307	positive regulation of regulated secretory pathway	13819	8994	1056	955	0.230981	4825	101
GO:0006354	DNA-templated transcription, elongation	2882	909	1057	1043	0.00845016	1973	14
GO:0034641	cellular nitrogen compound metabolic process	1551	166	1058	1001	0.00778331	1385	57
GO:0010951	negative regulation of endopeptidase activity	4174	2059	1059	1121	0.0329313	2115	-62
GO:0006275	regulation of DNA replication	2848	877	1060	1185.5	0.0109077	1971	-125.5
GO:0009913	epidermal cell differentiation	1057	1774	1061	1187	0.0244458	-717	-126
GO:0032990	cell part morphogenesis	1466	3370	1062	1140	0.0882178	-1904	-78
GO:0003341	cilium movement	2633	751	1063	1086	0.00916128	1882	-23
GO:0006826	iron ion transport	3177	1156	1064	1222	0.0115995	2021	-158
GO:0008543	fibroblast growth factor receptor signaling pathway	3533	1527	1065	1154	0.0181123	2006	-89
GO:0008631	intrinsic apoptotic signaling pathway in response to oxidative stress	3550	1536	1066	958	0.0183265	2014	108
GO:0009262	deoxyribonucleotide metabolic process	3723	1686.5	1067	784.5	0.0221068	2036.5	282.5
GO:0019692	deoxyribose phosphate metabolic process	4904	2488	1068	788	0.0480836	2416	280
GO:0034314	Arp2/3 complex-mediated actin nucleation	6435	3736	1069	1157	0.10842	2699	-88
GO:0061462	protein localization to lysosome	10350	6840	1070	1100	0.264813	3510	-30
GO:0042770	signal transduction in response to DNA damage	7507	4462	1071	1203.5	0.154652	3045	-132.5
GO:0022409	positive regulation of cell-cell adhesion	1215	2542	1072	1060	0.0501935	-1327	12
GO:0043484	regulation of RNA splicing	7724	4664	1073	1147	0.168972	3060	-74
GO:1901888	regulation of cell junction assembly	13263	8652	1074	1297	0.310253	4611	-223
GO:0022904	respiratory electron transport chain	761	2715	1075	1185.5	0.057258	-1954	-110.5
GO:0034249	negative regulation of cellular amide metabolic process	6422	3727	1076	1163	0.107898	2695	-87
GO:0002200	somatic diversification of immune receptors	2031	408	1077	966.5	0.00724854	1623	110.5
GO:0008038	neuron recognition	3484	1475	1078	1457	0.0168998	2009	-379
GO:0009116	nucleoside metabolic process	3598	1574.5	1079	1038	0.0192689	2023.5	41
GO:0009154	purine ribonucleotide catabolic process	3633	1614	1080	966.5	0.020235	2019	113.5
GO:0019226	transmission of nerve impulse	4779	2443	1081	1455	0.04636	2336	-374
GO:0031111	negative regulation of microtubule polymerization or depolymerization	5481	2986	1082	925	0.069259	2495	157
GO:0043550	regulation of lipid kinase activity	7749	4693	1083	919	0.171079	3056	164
GO:0046173	polyol biosynthetic process	643	5230	1084	875	0.212176	-4587	209
GO:0051932	synaptic transmission, GABAergic	591	5280	1085	1458	0.216553	-4689	-373
GO:0051965	positive regulation of synapse assembly	9460	6265	1086	1201	0.288185	3195	-115
GO:0061512	protein localization to cilium	10360	6845	1087	1122	0.269917	3515	-35
GO:1901568	fatty acid derivative metabolic process	13157	8583	1088	805	0.195639	4574	283
GO:0006352	DNA-templated transcription, initiation	2880	907	1089	1215	0.011467	1973	-126
GO:0106027	neuron projection organization	12430	8188.5	1090	1131	0.272003	4241.5	-41
GO:0043603	cellular amide metabolic process	1535	4713	1091	945	0.172541	-3178	146
GO:0010466	negative regulation of peptidase activity	3924	1843	1092	1148	0.0263844	2081	-56
GO:0071241	cellular response to inorganic substance	1140	7179	1093	1174	0.281952	-6039	-81
GO:0051604	protein maturation	9323	6149	1094	1041	0.251086	3174	53
GO:0002312	B cell activation involved in immune response	2090	453	1095	978	0.00742975	1637	117
GO:0003407	neural retina development	2663	767	1096	1129	0.00990112	1896	-33
GO:0008542	visual learning	3532	1526	1097	1128	0.0180886	2006	-31
GO:0018208	peptidyl-proline modification	4698	2401	1098	933.5	0.0447797	2297	164.5
GO:0030330	DNA damage response, signal transduction by p53 class mediator	5342	2829	1099	933.5	0.0621673	2513	165.5
GO:0044743	protein transmembrane import into intracellular organelle	7919	4843	1100	1137	0.18219	3076	-37
GO:0045197	establishment or maintenance of epithelial cell apical/basal polarity	8032	4939.5	1101	932	0.189562	3092.5	169
GO:0051148	negative regulation of muscle cell differentiation	9159	5985	1102	1139	0.273856	3174	-37
GO:0051298	centrosome duplication	9212	6062	1103	1058	0.255047	3150	45
GO:1902017	regulation of cilium assembly	13312	8692	1104	827	0.200845	4620	277
GO:2000401	regulation of lymphocyte migration	626	6552	1105	750	0.182593	-5926	355
GO:0001952	regulation of cell-matrix adhesion	1911	334	1106	1206	0.0112977	1577	-100
GO:0021987	cerebral cortex development	5204	2684	1107	1474	0.0559579	2520	-367
GO:0043200	response to amino acid	7623	4567	1108	1150	0.162016	3056	-42
GO:0032989	cellular component morphogenesis	646	1783	1109	1133.5	0.0246944	-1137	-24.5
GO:0006403	RNA localization	2911	940	1110	1286	0.0128463	1971	-176
GO:0071478	cellular response to radiation	11051	7274	1111	1371	0.327167	3777	-260
GO:0034340	response to type I interferon	6444	3745	1112	898	0.108943	2699	214
GO:0044773	mitotic DNA damage checkpoint signaling	7923	4845	1113	1229	0.182341	3078	-116
GO:0045806	negative regulation of endocytosis	8190	5097	1114	1088	0.201802	3093	26
GO:0050830	defense response to Gram-positive bacterium	9022	5840	1115	905	0.219239	3182	210
GO:0051353	positive regulation of oxidoreductase activity	9236	6080	1116	1166.5	0.280104	3156	-50.5
GO:0071385	cellular response to glucocorticoid stimulus	674	6428	1117	851	0.206515	-5754	266
GO:0072678	T cell migration	605	6449	1118	760.5	0.185206	-5844	357.5
GO:0085029	extracellular matrix assembly	11593	7609	1119	1099	0.26458	3984	20
GO:0006644	phospholipid metabolic process	786	1001.5	1120	1035	0.00832103	-215.5	85
GO:0031497	chromatin assembly	5566	3054	1121	1244	0.0724493	2512	-123
GO:2001235	positive regulation of apoptotic signaling pathway	15952	10120	1122	1312	0.313689	5832	-190
GO:0055086	nucleobase-containing small molecule metabolic process	9528	6324	1123	1074.5	0.259003	3204	48.5
GO:0009411	response to UV	3748	1710	1124	1381	0.0227137	2038	-257
GO:0001523	retinoid metabolic process	667	194	1125	1184	0.0108893	473	-59
GO:0006195	purine nucleotide catabolic process	2802	856	1126	1029	0.00822483	1946	97
GO:0007601	visual perception	3459	1446	1127	1166.5	0.0162418	2013	-39.5
GO:0007632	visual behavior	3479	1471	1128	1165	0.0168082	2008	-37
GO:0009261	ribonucleotide catabolic process	3722	1684.5	1129	1031	0.0220544	2037.5	98
GO:0031341	regulation of cell killing	5534	3033	1130	1236	0.0714564	2501	-106
GO:0033120	positive regulation of RNA splicing	6154	3539	1131	1249	0.0972876	2615	-118
GO:0033619	membrane protein proteolysis	562	3459.5	1132	773	0.0929389	-2897.5	359
GO:0034103	regulation of tissue remodeling	641	3514.5	1133	1179.5	0.095918	-2873.5	-46.5
GO:0043470	regulation of carbohydrate catabolic process	7719	4659	1134	1183	0.168609	3060	-49
GO:0044774	mitotic DNA integrity checkpoint signaling	7924	4847	1135	1253	0.182491	3077	-118
GO:0045453	bone resorption	637	4851.5	1136	1179.5	0.182793	-4214.5	-43.5
GO:0046365	monosaccharide catabolic process	8427	5266	1137	1441	0.215406	3161	-304
GO:0051937	catecholamine transport	9440	6248	1138	1042	0.251319	3192	96
GO:0061180	mammary gland epithelium development	10249	6779	1139	1357	0.323973	3470	-218
GO:0071677	positive regulation of mononuclear cell migration	638	6719	1140	781	0.189952	-6081	359
GO:1902991	regulation of amyloid precursor protein catabolic process	13669	8897	1141	1175	0.282184	4772	-34
GO:0006997	nucleus organization	875	1184.5	1142	1270.5	0.0125286	-309.5	-128.5
GO:0007041	lysosomal transport	3278	1273	1143	1480	0.0170145	2005	-337
GO:0006511	ubiquitin-dependent protein catabolic process	2980	995.5	1144	1212.5	0.0114104	1984.5	-68.5
GO:0007005	mitochondrion organization	3257	1247	1145	1294	0.0130066	2010	-149
GO:0002696	positive regulation of leukocyte activation	1289	450.5	1146	1113	0.00962247	838.5	33
GO:0044255	cellular lipid metabolic process	545	607	1147	1306.5	0.0132693	-62	-159.5
GO:0009117	nucleotide metabolic process	3599	1576	1148	1039	0.0192934	2023	109
GO:0007528	neuromuscular junction development	3441	1429	1149	1576	0.0192934	2012	-427
GO:0021795	cerebral cortex cell migration	5107	2624	1150	1556	0.053484	2483	-406
GO:0034113	heterotypic cell-cell adhesion	6350	3675	1151	975	0.104909	2675	176
GO:0035088	establishment or maintenance of apical/basal cell polarity	6592	3856	1152	972	0.115497	2736	180
GO:0043457	regulation of cellular respiration	7715	4655	1153	1195	0.16832	3060	-42
GO:0046470	phosphatidylcholine metabolic process	84	2171	1154	1048	0.0366114	-2087	106
GO:0050953	sensory perception of light stimulus	9081	5912	1155	1196	0.271497	3169	-41
GO:0061245	establishment or maintenance of bipolar cell polarity	10272	6785	1156	977	0.236135	3487	179
GO:0072666	establishment of protein localization to vacuole	11537	7584	1157	1210	0.29026	3953	-53
GO:0097194	execution phase of apoptosis	12030	7911	1158	1390	0.331496	4119	-232
GO:0007389	pattern specification process	3405	1400	1159	1102	0.0152248	2005	57
GO:0006396	RNA processing	1541	931	1160	1327	0.0136785	610	-167
GO:0009259	ribonucleotide metabolic process	3720	1681	1161	991	0.0219499	2039	170
GO:0051384	response to glucocorticoid	83	1145	1162	1057	0.0101837	-1062	105
GO:0055088	lipid homeostasis	956	6325	1163	1321	0.310755	-5369	-158
GO:0000226	microtubule cytoskeleton organization	1435	49	1164	1234	0.0118284	1386	-70
GO:0016311	dephosphorylation	4583	2302	1165	1255.5	0.041163	2281	-90.5
GO:0002824	positive regulation of adaptive immune response based on somatic recombination of immune receptors built from immunoglobulin superfamily domains	2381	621	1166	1295	0.0130267	1760	-129
GO:0030148	sphingolipid biosynthetic process	5272	2751	1167	931	0.0587865	2521	236
GO:0033077	T cell differentiation in thymus	741	3350.5	1168	1051	0.0871738	-2609.5	117
GO:0071384	cellular response to corticosteroid stimulus	687	6533	1169	884	0.214296	-5846	285
GO:0072332	intrinsic apoptotic signaling pathway by p53 class mediator	679	7511	1170	1005	0.242684	-6832	165
GO:0098900	regulation of action potential	12248	8068	1171	1609	0.380987	4180	-438
GO:0099173	postsynapse organization	1089	7682	1172	1109	0.266902	-6593	63
GO:0006413	translational initiation	2919	945	1173	1282	0.0127665	1974	-109
GO:0006260	DNA replication	2836	868	1174	1178	0.0107792	1968	-4
GO:1903037	regulation of leukocyte cell-cell adhesion	1260	8264	1175	1145	0.275246	-7004	30
GO:0006753	nucleoside phosphate metabolic process	3151	1128.5	1176	1067	0.00990112	2022.5	109
GO:0019941	modification-dependent protein catabolic process	4937	2525	1177	1228	0.0495244	2412	-51
GO:0030595	leukocyte chemotaxis	1094	2671	1178	1162	0.0554172	-1577	16
GO:0002062	chondrocyte differentiation	1977	372.5	1179	1085	0.00914441	1604.5	94
GO:0002708	positive regulation of lymphocyte mediated immunity	2320	567	1180	1326	0.0136579	1753	-146
GO:0008589	regulation of smoothened signaling pathway	3535	1530	1181	1013	0.0181836	2005	168
GO:0008593	regulation of Notch signaling pathway	3537	1532	1182	831	0.0182311	2005	351
GO:0009167	purine ribonucleoside monophosphate metabolic process	3645	1631	1183	891	0.0206635	2014	292
GO:0016101	diterpenoid metabolic process	141	2081	1184	1237	0.0336388	-1940	-53
GO:0030199	collagen fibril organization	5287	2777	1185	1164	0.0599029	2510	21
GO:0034332	adherens junction organization	6440	3743	1186	835	0.108827	2697	351
GO:0043090	amino acid import	7586	4535	1187	1152	0.159754	3051	35
GO:0051966	regulation of synaptic transmission, glutamatergic	9461	6266	1188	1094	0.263419	3195	94
GO:0072523	purine-containing compound catabolic process	11498	7539	1189	1097.5	0.264348	3959	91.5
GO:0120162	positive regulation of cold-induced thermogenesis	12553	8252	1190	1016	0.245254	4301	174
GO:1901998	toxin transport	13305	8684	1191	832	0.202027	4621	359
GO:0120039	plasma membrane bounded cell projection morphogenesis	1460	8188.5	1192	1280	0.306356	-6728.5	-88
GO:0050808	synapse organization	1364	5799.5	1193	1335	0.261308	-4435.5	-142
GO:0001101	response to acid chemical	1716	195	1194	1248	0.0120983	1521	-54
GO:0007368	determination of left/right symmetry	3398	1396	1195	1089	0.015138	2002	106
GO:0014009	glial cell proliferation	4214	2090.5	1196	1685	0.0339304	2123.5	-489
GO:0032781	positive regulation of ATP-dependent activity	474	3405	1197	1250	0.0900597	-2931	-53
GO:0032835	glomerulus development	6034	3425	1198	1266	0.0911208	2609	-68
GO:0033866	nucleoside bisphosphate biosynthetic process	6309	3638.5	1199	1254	0.102863	2670.5	-55
GO:0034030	ribonucleoside bisphosphate biosynthetic process	6317	3644.5	1200	1259	0.103203	2672.5	-59
GO:0034033	purine nucleoside bisphosphate biosynthetic process	6320	3648	1201	1261	0.103373	2672	-60
GO:0042102	positive regulation of T cell proliferation	7286	4283	1202	1097.5	0.142493	3003	104.5
GO:0062237	protein localization to postsynapse	543	6195	1203	850	0.206279	-5652	353
GO:0070613	regulation of protein processing	10761	7070	1204	1273.5	0.30475	3691	-69.5
GO:0072080	nephron tubule development	11303	7425	1205	1273.5	0.304979	3878	-68.5
GO:1903539	protein localization to postsynaptic membrane	537	6214	1206	853.5	0.207223	-5677	352.5
GO:0019693	ribose phosphate metabolic process	4905	2489	1207	1027	0.0481223	2416	180
GO:0007369	gastrulation	3399	1398	1208	1333	0.0151814	2001	-125
GO:0007565	female pregnancy	3447	1432	1209	1302	0.0159288	2015	-93
GO:0016358	dendrite development	4595	2309	1210	1115	0.0414137	2286	95
GO:0021953	central nervous system neuron differentiation	5189	2674.5	1211	1364.5	0.0555417	2514.5	-153.5
GO:0022900	electron transport chain	866	2714	1212	1303	0.0572158	-1848	-91
GO:0048858	cell projection morphogenesis	1461	5702.5	1213	1316	0.252552	-4241.5	-103
GO:0002377	immunoglobulin production	2136	472	1214	1117	0.00969176	1664	97
GO:0002690	positive regulation of leukocyte chemotaxis	2306	549	1215	857	0.00570503	1757	358
GO:0017156	calcium-ion regulated exocytosis	4642	2361	1216	1127	0.0433	2281	89
GO:0031122	cytoplasmic microtubule organization	5491	2994	1217	1471	0.0696306	2497	-254
GO:1901796	regulation of signal transduction by p53 class mediator	13227	8625	1218	1055	0.254348	4602	163
GO:1902743	regulation of lamellipodium organization	13572	8838	1219	1046	0.252252	4734	173
GO:0043632	modification-dependent macromolecule catabolic process	7783	4730	1220	1277	0.173788	3053	-57
GO:0007272	ensheathment of neurons	3373	1367	1221	1310	0.0145155	2006	-89
GO:0007623	circadian rhythm	1106	1357.5	1222	1411	0.015465	-251.5	-189
GO:0008366	axon ensheathment	3531	1523	1223	1311	0.0180176	2008	-88
GO:0042552	myelination	7444	4421	1224	1315	0.151823	3023	-91
GO:0009165	nucleotide biosynthetic process	3643	1628.5	1225	1233	0.0206129	2014.5	-8
GO:0001909	leukocyte mediated cytotoxicity	1885	312	1226	1392.5	0.0150513	1573	-166.5
GO:0002456	T cell mediated immunity	2180	499	1227	1385	0.0149003	1681	-158
GO:0002821	positive regulation of adaptive immune response	2378	618	1228	1403	0.0152902	1760	-175
GO:0009126	purine nucleoside monophosphate metabolic process	3605	1588	1229	928	0.0195883	2017	301
GO:0015718	monocarboxylic acid transport	879	2150	1230	1392.5	0.0359065	-1271	-162.5
GO:0045010	actin nucleation	7972	4873	1231	1398	0.184454	3099	-167
GO:0046686	response to cadmium ion	558	5277.5	1232	1143	0.216389	-4719.5	89
GO:0061326	renal tubule development	10296	6802	1233	1319	0.315291	3494	-86
GO:1903317	regulation of protein maturation	13824	8999	1234	1317	0.314833	4825	-83
GO:0002573	myeloid leukocyte differentiation	1117	401	1235	1306.5	0.013249	716	-71.5
GO:0044703	multi-organism reproductive process	7912	4841	1236	1320	0.18204	3071	-84
GO:1901293	nucleoside phosphate biosynthetic process	13063	8530	1237	1239.5	0.297168	4533	-2.5
GO:0006281	DNA repair	1397	881	1238	1251	0.0121566	516	-13
GO:0044282	small molecule catabolic process	7862	4802	1239	1188	0.179119	3060	51
GO:0008610	lipid biosynthetic process	187	386	1240	1159	0.0104343	-199	81
GO:0015711	organic anion transport	1291	2147	1241	1440	0.0358064	-856	-199
GO:0050867	positive regulation of cell activation	1298	5807.5	1242	1191	0.261939	-4509.5	51
GO:0007612	learning	3465	1458	1243	1328	0.0165124	2007	-85
GO:0050870	positive regulation of T cell activation	1127	5811	1244	1344	0.2623	-4684	-100
GO:0002526	acute inflammatory response	791	392.5	1245	1155	0.0103624	398.5	90
GO:0009156	ribonucleoside monophosphate biosynthetic process	3635	1616	1246	1332	0.0202852	2019	-86
GO:0022029	telencephalon cell migration	5222	2694	1247	1762	0.0563757	2528	-515
GO:0042471	ear morphogenesis	7417	4386	1248	1158	0.149429	3031	90
GO:0051496	positive regulation of stress fiber assembly	9282	6118	1249	1422	0.290747	3164	-173
GO:0060999	positive regulation of dendritic spine development	10148	6716	1250	1078	0.259701	3432	172
GO:1903510	mucopolysaccharide metabolic process	13914	9051	1251	1081	0.260398	4863	170
GO:0045321	leukocyte activation	1505	4837	1252	1111	0.181739	-3332	141
GO:0032271	regulation of protein polymerization	5737	3189	1253	1230.5	0.0789961	2548	22.5
GO:0006672	ceramide metabolic process	3108	1102	1254	1003	0.00943321	2006	251
GO:0009799	specification of symmetry	3817	1761	1255	1151	0.0240888	2056	104
GO:0009855	determination of bilateral symmetry	3827	1766.5	1256	1153	0.0242532	2060.5	103
GO:0015844	monoamine transport	4440	2224	1257	1169	0.0384208	2216	88
GO:0030326	embryonic limb morphogenesis	5338	2825.5	1258	1012	0.0620356	2512.5	246
GO:0035113	embryonic appendage morphogenesis	6603	3871	1259	1019	0.116397	2732	240
GO:0042058	regulation of epidermal growth factor receptor signaling pathway	7274	4266	1260	1434	0.141364	3008	-174
GO:0048525	negative regulation of viral process	8789	5584	1261	1267	0.242207	3205	-6
GO:0002449	lymphocyte mediated immunity	2178	496	1262	1346	0.014073	1682	-84
GO:0030902	hindbrain development	5432	2933	1263	1387	0.0668222	2499	-124
GO:0032496	response to lipopolysaccharide	1272	3134	1264	1192	0.0762947	-1862	72
GO:0050807	regulation of synapse organization	9011	5825.5	1265	1355.5	0.263565	3185.5	-90.5
GO:0022414	reproductive process	698	400	1266	1377	0.0147287	298	-111
GO:0031667	response to nutrient levels	1027	2872	1267	1103	0.0640716	-1845	164
GO:0042445	hormone metabolic process	155	1456	1268	1342	0.0164672	-1301	-74
GO:0007498	mesoderm development	3428	1421	1269	1252	0.015685	2007	17
GO:0021885	forebrain cell migration	5155	2658	1270	1829	0.054879	2497	-559
GO:0032479	regulation of type I interferon production	5841	3263	1271	1033	0.0827048	2578	238
GO:0032606	type I interferon production	5890	3301	1272	1036	0.0846423	2589	236
GO:0042116	macrophage activation	7290	4286	1273	1177	0.142692	3004	96
GO:0045638	negative regulation of myeloid cell differentiation	8120	5025	1274	1269	0.196141	3095	5
GO:0051123	RNA polymerase II preinitiation complex assembly	9143	5966	1275	1289	0.276479	3177	-14
GO:0065002	intracellular protein transmembrane transport	10544	6925	1276	1372	0.327395	3619	-96
GO:0072527	pyrimidine-containing compound metabolic process	11502	7544	1277	1279	0.306127	3958	-2
GO:1903046	meiotic cell cycle process	1056	6437	1278	1198.5	0.287724	-5381	79.5
GO:0000003	reproduction	707	22	1279	1388.5	0.00548047	685	-109.5
GO:0002460	adaptive immune response based on somatic recombination of immune receptors built from immunoglobulin superfamily domains	1203	480	1280	1361.5	0.0143884	723	-81.5
GO:0044706	multi-multicellular organism process	1096	4783.5	1281	1369	0.177778	-3687.5	-88
GO:0050803	regulation of synapse structure or activity	9008	5819	1282	1386	0.263023	3189	-104
GO:2001020	regulation of response to DNA damage stimulus	15871	10060	1283	1338	0.319635	5811	-55
GO:0000910	cytokinesis	1693	184	1284	1347	0.0140939	1509	-63
GO:0002274	myeloid leukocyte activation	2065	431	1285	1193	0.0110555	1634	92
GO:0031960	response to corticosteroid	98	1163	1286	1198.5	0.0111483	-1065	87.5
GO:0071695	anatomical structure maturation	1173	7316	1287	1498	0.355995	-6143	-211
GO:0030203	glycosaminoglycan metabolic process	5291	2782	1288	1114	0.0601189	2509	174
GO:0031113	regulation of microtubule polymerization	5483	2989	1289	1123	0.0693982	2494	166
GO:0032206	positive regulation of telomere maintenance	5702	3164	1290	1209	0.0777623	2538	81
GO:0034243	regulation of transcription elongation from RNA polymerase II promoter	6418	3721	1291	1298	0.107551	2697	-7
GO:0045582	positive regulation of T cell differentiation	801	4863	1292	1216	0.183698	-4062	76
GO:0048706	embryonic skeletal system development	8875	5668	1293	1214	0.249549	3207	79
GO:0051952	regulation of amine transport	9450	6253	1294	1217	0.291873	3197	77
GO:0061001	regulation of dendritic spine morphogenesis	10150	6720	1295	912	0.220886	3430	383
GO:0072676	lymphocyte migration	771	7035	1296	906	0.219475	-6264	390
GO:0002237	response to molecule of bacterial origin	1287	359	1297	1224	0.0116375	928	73
GO:0048589	developmental growth	8815	5610	1298	1305	0.244468	3205	-7
GO:0048598	embryonic morphogenesis	8820	5615.5	1299	1428.5	0.244991	3204.5	-129.5
GO:0006790	sulfur compound metabolic process	3172	1148	1300	1322	0.0135756	2024	-22
GO:0050806	positive regulation of synaptic transmission	9010	5822.5	1301	1374	0.263294	3187.5	-73
GO:1901565	organonitrogen compound catabolic process	1136	720	1302	1270.5	0.0125484	416	31.5
GO:0009617	response to bacterium	889	1480.5	1303	1205	0.0170145	-591.5	98
GO:0010822	positive regulation of mitochondrion organization	4097	2001	1304	1415	0.0311022	2096	-111
GO:0030512	negative regulation of transforming growth factor beta receptor signaling pathway	5365	2849.5	1305	1064	0.0630937	2515.5	241
GO:0072665	protein localization to vacuole	11536	7583	1306	1420	0.338319	3953	-114
GO:2000300	regulation of synaptic vesicle exocytosis	15461	9825	1307	1225	0.293716	5636	82
GO:0009615	response to virus	3776	1733	1308	1281	0.0233289	2043	27
GO:0016052	carbohydrate catabolic process	4510	2263	1309	1550	0.0397801	2247	-241
GO:0031333	negative regulation of protein-containing complex assembly	5527	3026	1310	1539	0.071127	2501	-229
GO:0046483	heterocycle metabolic process	1519	158	1311	1220	0.0115616	1361	91
GO:0016573	histone acetylation	4619	2339	1312	1543.5	0.0424969	2280	-231.5
GO:0050920	regulation of chemotaxis	9067	5894	1313	1329.5	0.269846	3173	-16.5
GO:0016064	immunoglobulin mediated immune response	4514	2268	1314	1221	0.039956	2246	93
GO:0032465	regulation of cytokinesis	5831	3258	1315	1329.5	0.0824515	2573	-14.5
GO:0042274	ribosomal small subunit biogenesis	7335	4326	1316	1070	0.145368	3009	246
GO:0048278	vesicle docking	8721	5529.5	1317	1238	0.237545	3191.5	79
GO:0090398	cellular senescence	11884	7826	1318	1795	0.422436	4058	-477
GO:1901184	regulation of ERBB signaling pathway	13026	8505	1319	1538	0.365024	4521	-219
GO:1903201	regulation of oxidative stress-induced cell death	13764	8961	1320	1226	0.293946	4803	94
GO:0072594	establishment of protein localization to organelle	11526	7575	1321	1435	0.341726	3951	-114
GO:0006839	mitochondrial transport	3184	1164	1322	1726	0.0231408	2020	-404
GO:0009266	response to temperature stimulus	1026	1650	1323	1391	0.0211478	-624	-68
GO:0009887	animal organ morphogenesis	1399	1772	1324	1275	0.0243907	-373	49
GO:0002705	positive regulation of leukocyte mediated immunity	2317	562	1325	1569	0.0191224	1755	-244
GO:0006022	aminoglycan metabolic process	781	752	1326	1156	0.0103804	29	170
GO:0009166	nucleotide catabolic process	3644	1630	1327	1257	0.0206382	2014	70
GO:0019080	viral gene expression	4767	2435	1328	1349	0.0460569	2332	-21
GO:0046849	bone remodeling	742	5333	1329	1448	0.220922	-4591	-119
GO:0006796	phosphate-containing compound metabolic process	1383	645	1330	1235	0.0118476	738	95
GO:0019827	stem cell population maintenance	4917	2502	1331	1419	0.0486263	2415	-88
GO:0060429	epithelium development	1458	5501	1332	1369	0.235061	-4043	-37
GO:0007034	vacuolar transport	3274	1268	1333	1686	0.0220806	2006	-353
GO:0030833	regulation of actin filament polymerization	5403	2896	1334	1445	0.0651469	2507	-111
GO:0045444	fat cell differentiation	1170	4844	1335	1414	0.182266	-3674	-79
GO:0098727	maintenance of cell number	12205	8030	1336	1428.5	0.340364	4175	-92.5
GO:0002090	regulation of receptor internalization	660	392.5	1337	1382	0.0148359	267.5	-45
GO:0007286	spermatid development	3378	1379	1338	1500	0.0174775	1999	-162
GO:0007589	body fluid secretion	3454	1438	1339	1707	0.0226341	2016	-368
GO:0009124	nucleoside monophosphate biosynthetic process	3603	1584	1340	1482.5	0.0194898	2019	-142.5
GO:0010257	NADH dehydrogenase complex assembly	3892	1817	1341	1017	0.0256452	2075	324
GO:0010389	regulation of G2/M transition of mitotic cell cycle	3908	1824	1342	1603.5	0.0258432	2084	-261.5
GO:0018958	phenol-containing compound metabolic process	842	2323.5	1343	1452	0.0419535	-1481.5	-109
GO:0019724	B cell mediated immunity	4909	2494	1344	1260	0.0483158	2415	84
GO:0032233	positive regulation of actin filament bundle assembly	5720	3177	1345	1578	0.0784027	2543	-233
GO:0032981	mitochondrial respiratory chain complex I assembly	6106	3494	1346	1020	0.0948292	2612	326
GO:0033138	positive regulation of peptidyl-serine phosphorylation	6163	3552	1347	1200	0.0980037	2611	147
GO:0035249	synaptic transmission, glutamatergic	6625	3896	1348	1276	0.117906	2729	72
GO:0042306	regulation of protein import into nucleus	7342	4333	1349	1375	0.145839	3009	-26
GO:0043112	receptor metabolic process	7595	4542	1350	1585	0.160247	3053	-235
GO:0046467	membrane lipid biosynthetic process	8463	5292	1351	1092	0.217538	3171	259
GO:0050805	negative regulation of synaptic transmission	9009	5820	1352	2088	0.263113	3189	-736
GO:0062014	negative regulation of small molecule metabolic process	10511	6902	1353	1593	0.370038	3609	-240
GO:0070897	transcription preinitiation complex assembly	10832	7113	1354	1378	0.328762	3719	-24
GO:0007159	leukocyte cell-cell adhesion	826	1125	1355	1285	0.0128263	-299	70
GO:0006475	internal protein amino acid acetylation	2959	972	1356	1575	0.0192689	1987	-219
GO:0018393	internal peptidyl-lysine acetylation	4729	2420	1357	1577	0.0454912	2309	-220
GO:0048562	embryonic organ morphogenesis	8804	5601	1358	1431.5	0.243684	3203	-73.5
GO:0009991	response to extracellular stimulus	1085	1620.5	1359	1176	0.0203857	-535.5	183
GO:0007492	endoderm development	3423	1417	1360	1384	0.0155968	2006	-24
GO:0008333	endosome to lysosome transport	3518	1511	1361	1603.5	0.0199601	2007	-242.5
GO:0016239	positive regulation of macroautophagy	4569	2297	1362	1110	0.0409844	2272	252
GO:0019646	aerobic electron transport chain	615	2484	1363	1482.5	0.0479291	-1869	-119.5
GO:0045621	positive regulation of lymphocyte differentiation	867	4879.5	1364	1308	0.184909	-4012.5	56
GO:0051153	regulation of striated muscle cell differentiation	729	5976	1365	1507	0.277407	-5247	-142
GO:0051893	regulation of focal adhesion assembly	9417	6227	1366	1399	0.301199	3190	-33
GO:0071806	protein transmembrane transport	11189	7360	1367	1502	0.356899	3829	-135
GO:0090109	regulation of cell-substrate junction assembly	11701	7696	1368	1401	0.333999	4005	-33
GO:0120036	plasma membrane bounded cell projection organization	1425	3575	1369	1296	0.099277	-2150	73
GO:0044257	cellular protein catabolic process	1284	3390	1370	1364.5	0.089268	-2106	5.5
GO:0032543	mitochondrial translation	5875	3292	1371	1493.5	0.0841814	2583	-122.5
GO:0032446	protein modification by small protein conjugation	5822	3256	1372	1325	0.0823503	2566	47
GO:0009150	purine ribonucleotide metabolic process	3629	1606.5	1373	1207	0.0200599	2022.5	166
GO:0009260	ribonucleotide biosynthetic process	3721	1683	1374	1331	0.0220021	2038	43
GO:0044238	primary metabolic process	1474	69.5	1375	1212.5	0.0114293	1404.5	162.5
GO:0006793	phosphorus metabolic process	1391	646	1376	1258	0.012293	745	118
GO:0002685	regulation of leukocyte migration	1109	436	1377	1388.5	0.0149865	673	-11.5
GO:0007179	transforming growth factor beta receptor signaling pathway	1053	1212.5	1378	1437	0.0160402	-159.5	-59
GO:0015837	amine transport	4436	2222	1379	1304	0.0383517	2214	75
GO:0030433	ubiquitin-dependent ERAD pathway	5352	2837	1380	1519	0.0625194	2515	-139
GO:0043154	negative regulation of cysteine-type endopeptidase activity involved in apoptotic process	7613	4557	1381	1218	0.161307	3056	163
GO:0050671	positive regulation of lymphocyte proliferation	8972	5771	1382	1300	0.258701	3201	82
GO:0097120	receptor localization to synapse	645	6540	1383	973	0.235199	-5895	410
GO:1901222	regulation of NIK/NF-kappaB signaling	13041	8517	1384	1513	0.359384	4524	-129
GO:2000573	positive regulation of DNA biosynthetic process	15646	9928	1385	1413	0.336728	5718	-28
GO:0006913	nucleocytoplasmic transport	3223	1207	1386	1533	0.018255	2016	-147
GO:0051169	nuclear transport	9168	5995.5	1387	1535	0.279267	3172.5	-148
GO:1901360	organic cyclic compound metabolic process	1479	135	1388	1262	0.0123713	1344	126
GO:0042594	response to starvation	1081	4346	1389	1436	0.146715	-3265	-47
GO:0032868	response to insulin	627	3259	1390	1336	0.0825021	-2632	54
GO:0000041	transition metal ion transport	1565	97	1391	1787	0.0241074	1468	-396
GO:0007224	smoothened signaling pathway	3356	1345.5	1392	1223	0.0140521	2010.5	169
GO:0035107	appendage morphogenesis	6600	3866	1393	1144	0.116097	2734	249
GO:0035108	limb morphogenesis	6601	3868	1394	1146	0.116217	2733	248
GO:1902749	regulation of cell cycle G2/M phase transition	13578	8841	1395	1684	0.397765	4737	-289
GO:0060271	cilium assembly	9707	6444	1396	1470	0.322558	3263	-74
GO:0006725	cellular aromatic compound metabolic process	1526	159	1397	1309	0.0133099	1367	88
GO:0051146	striated muscle cell differentiation	244	2752	1398	1574	0.0588292	-2508	-176
GO:0048812	neuron projection morphogenesis	1454	5676.5	1399	1444	0.250254	-4222.5	-45
GO:0000077	DNA damage checkpoint signaling	1576	108	1400	1687	0.0221068	1468	-287
GO:0009064	glutamine family amino acid metabolic process	3563	1546	1401	1442	0.0185659	2017	-41
GO:0015914	phospholipid transport	734	2191.5	1402	1546	0.037289	-1457.5	-144
GO:0032946	positive regulation of mononuclear cell proliferation	6088	3475	1403	1334	0.0938007	2613	69
GO:0046718	viral entry into host cell	8563	5384	1404	1438	0.225168	3179	-34
GO:0072009	nephron epithelium development	11256	7397	1405	1566	0.371328	3859	-161
GO:1900076	regulation of cellular response to insulin stimulus	12790	8372	1406	1837	0.431721	4418	-431
GO:1904589	regulation of protein import	14475	9307	1407	1461	0.347622	5168	-54
GO:0046390	ribose phosphate biosynthetic process	8436	5273	1408	1361.5	0.215979	3163	46.5
GO:0051052	regulation of DNA metabolic process	1394	5942	1409	1431.5	0.27426	-4548	-22.5
GO:0021543	pallium development	1016	2555	1410	1824	0.0507082	-1539	-414
GO:0046395	carboxylic acid catabolic process	8438	5276	1411	1359	0.216225	3162	52
GO:0000381	regulation of alternative mRNA splicing, via spliceosome	1622	145	1412	1247	0.012079	1477	165
GO:0003333	amino acid transmembrane transport	2625	748	1413	1465	0.0166714	1877	-52
GO:0019217	regulation of fatty acid metabolic process	732	2371.5	1414	1700	0.0436676	-1639.5	-286
GO:0019915	lipid storage	4933	2515	1415	1560	0.0491329	2418	-145
GO:0030239	myofibril assembly	2	1305	1416	1173	0.0132287	-1303	243
GO:0032784	regulation of DNA-templated transcription, elongation	6004	3408	1417	1481	0.0902185	2596	-64
GO:0045089	positive regulation of innate immune response	899	4796.5	1418	1170	0.178671	-3897.5	248
GO:0051591	response to cAMP	763	6110.5	1419	1093	0.263187	-5347.5	326
GO:1901292	nucleoside phosphate catabolic process	13062	8528	1420	1376	0.328307	4534	44
GO:2001251	negative regulation of chromosome organization	15967	10142	1421	1358	0.324202	5825	63
GO:0051607	defense response to virus	9324	6150	1422	1449.5	0.293797	3174	-27.5
GO:0060348	bone development	1150	6483	1423	1612	0.326474	-5333	-189
GO:0140546	defense response to symbiont	12663	8305	1424	1453	0.345809	4358	-29
GO:0007178	transmembrane receptor protein serine/threonine kinase signaling pathway	816	1209.5	1425	1344	0.0140312	-393.5	81
GO:0030030	cell projection organization	1438	2644.5	1426	1341	0.0543435	-1206.5	85
GO:0016049	cell growth	4508	2259	1427	1416.5	0.0396396	2249	10.5
GO:0031570	DNA integrity checkpoint signaling	5579	3061	1428	1745	0.0727818	2518	-317
GO:0045921	positive regulation of exocytosis	8242	5140	1429	1397	0.205221	3102	32
GO:0055002	striated muscle cell development	4	1366	1430	1189	0.0144943	-1362	241
GO:0060997	dendritic spine morphogenesis	10146	6713	1431	1007	0.243151	3433	424
GO:0150116	regulation of cell-substrate junction organization	12725	8324	1432	1487	0.353508	4401	-55
GO:1900407	regulation of cellular response to oxidative stress	12929	8448	1433	1380	0.329218	4481	53
GO:2000117	negative regulation of cysteine-type endopeptidase activity	15366	9747	1434	1272	0.30452	5619	162
GO:0043161	proteasome-mediated ubiquitin-dependent protein catabolic process	7615	4559.5	1435	1561.5	0.16152	3055.5	-126.5
GO:0016054	organic acid catabolic process	4511	2265	1436	1373	0.0398504	2246	63
GO:0006575	cellular modified amino acid metabolic process	3039	1027	1437	1484	0.0171066	2012	-47
GO:0046651	lymphocyte proliferation	8540	5368	1438	1454	0.223832	3172	-16
GO:1901566	organonitrogen compound biosynthetic process	1450	3001	1439	1423	0.0699566	-1551	16
GO:0034248	regulation of cellular amide metabolic process	6421	3726	1440	1464	0.107841	2695	-24
GO:0021954	central nervous system neuron development	5190	2676	1441	2249	0.0556248	2514	-808
GO:0030032	lamellipodium assembly	5255	2733	1442	1290	0.0580197	2522	152
GO:0032006	regulation of TOR signaling	5642	3110	1443	1104	0.0751307	2532	339
GO:0044409	entry into host	7890	4823	1444	1511	0.180689	3067	-67
GO:0060998	regulation of dendritic spine development	10147	6714	1445	1278	0.305897	3433	167
GO:0006163	purine nucleotide metabolic process	2781	846	1446	1292	0.0129665	1935	154
GO:0018394	peptidyl-lysine acetylation	4730	2421	1447	1627	0.0455288	2309	-180
GO:0030041	actin filament polymerization	5260	2739	1448	1518	0.0582748	2521	-70
GO:0032943	mononuclear cell proliferation	6085	3469	1449	1466	0.0934771	2616	-17
GO:0006626	protein targeting to mitochondrion	3081	1072	1450	1642	0.0209432	2009	-192
GO:0033273	response to vitamin	6199	3587	1451	1301	0.0999446	2612	150
GO:0051606	detection of stimulus	636	5381	1452	1407	0.224917	-4745	45
GO:0051963	regulation of synapse assembly	9458	6262	1453	1821	0.304595	3196	-368
GO:0016055	Wnt signaling pathway	1328	2266	1454	1512	0.0398856	-938	-58
GO:0044782	cilium organization	7927	4849	1455	1504	0.182642	3078	-49
GO:0001654	eye development	1303	213.5	1456	1508.5	0.0176644	1089.5	-52.5
GO:0198738	cell-cell signaling by wnt	1329	8334	1457	1515	0.359835	-7005	-58
GO:0006368	transcription elongation from RNA polymerase II promoter	2891	919	1458	1549	0.018638	1972	-91
GO:0007156	homophilic cell adhesion via plasma membrane adhesion molecules	3318	1309	1459	1232	0.0133099	2009	227
GO:0007605	sensory perception of sound	3463	1451	1460	1679	0.0218977	2012	-219
GO:0031398	positive regulation of protein ubiquitination	5545	3045	1461	1133.5	0.072023	2500	327.5
GO:0043462	regulation of ATP-dependent activity	642	4657	1462	1651	0.168465	-4015	-189
GO:0046916	cellular transition metal ion homeostasis	8619	5442	1463	1528	0.230045	3177	-65
GO:0071675	regulation of mononuclear cell migration	822	7194	1464	1045	0.252018	-6372	419
GO:2001243	negative regulation of intrinsic apoptotic signaling pathway	15960	10137	1465	1318	0.315062	5823	147
GO:1901135	carbohydrate derivative metabolic process	1388	4064	1466	1284	0.128293	-2676	182
GO:0006399	tRNA metabolic process	2907	934	1467	1523	0.0180176	1973	-56
GO:0009612	response to mechanical stimulus	1129	1647	1468	1616	0.0210709	-518	-148
GO:0051251	positive regulation of lymphocyte activation	1232	5981	1469	1505.5	0.277872	-4749	-36.5
GO:0098609	cell-cell adhesion	1082	1958	1470	1449.5	0.0297798	-876	20.5
GO:0000281	mitotic cytokinesis	1603	131	1471	1426	0.0157956	1472	45
GO:0009791	post-embryonic development	3813	1757	1472	1443	0.0239795	2056	29
GO:0032963	collagen metabolic process	6095	3482	1473	1564	0.094179	2613	-91
GO:0042147	retrograde transport, endosome to Golgi	7303	4296	1474	1340	0.143359	3007	134
GO:1903578	regulation of ATP metabolic process	13952	9075	1475	1702	0.401778	4877	-227
GO:0001655	urogenital system development	1770	224	1476	1369	0.0145581	1546	107
GO:0150063	visual system development	1309	8314	1477	1522	0.361415	-7005	-45
GO:0030307	positive regulation of cell growth	5327	2812	1478	1418	0.0614224	2515	60
GO:0046649	lymphocyte activation	1477	5284	1479	1366.5	0.216881	-3807	112.5
GO:0045785	positive regulation of cell adhesion	1360	4968.5	1480	1324	0.191717	-3608.5	156
GO:0048880	sensory system development	1315	5722	1481	1526	0.254327	-4407	-45
GO:0051054	positive regulation of DNA metabolic process	1244	5944	1482	1406	0.274444	-4700	76
GO:0045216	cell-cell junction organization	8039	4943	1483	1416.5	0.189792	3096	66.5
GO:0046942	carboxylic acid transport	1219	5411.5	1484	1669	0.227516	-4192.5	-185
GO:0002706	regulation of lymphocyte mediated immunity	2318	565	1485	1844	0.026413	1753	-359
GO:0002822	regulation of adaptive immune response based on somatic recombination of immune receptors built from immunoglobulin superfamily domains	2379	619	1486	1861	0.0269023	1760	-375
GO:0007098	centrosome cycle	3305	1293	1487	1558	0.0188552	2012	-71
GO:0008584	male gonad development	947	1427	1488	1463	0.0166259	-480	25
GO:0034754	cellular hormone metabolic process	46	1029	1489	1724.5	0.0230872	-983	-235.5
GO:0035637	multicellular organismal signaling	6775	4007	1490	2353	0.12472	2768	-863
GO:0042773	ATP synthesis coupled electron transport	668	4467	1491	1724.5	0.154999	-3799	-233.5
GO:0042775	mitochondrial ATP synthesis coupled electron transport	664	4469	1492	1731	0.155138	-3805	-239
GO:0045580	regulation of T cell differentiation	978	4861	1493	1473	0.183547	-3883	20
GO:0046546	development of primary male sexual characteristics	954	5223	1494	1475	0.211903	-4269	19
GO:0070665	positive regulation of leukocyte proliferation	10777	7087	1495	1468	0.349208	3690	27
GO:1901607	alpha-amino acid biosynthetic process	13168	8590	1496	1610	0.381211	4578	-114
GO:0009607	response to biotic stimulus	929	573	1497	1351.5	0.0141777	356	145.5
GO:0008064	regulation of actin polymerization or depolymerization	3493	1479	1498	1542	0.0184699	2014	-44
GO:0030832	regulation of actin filament length	5402	2894	1499	1545	0.0650569	2508	-46
GO:0048813	dendrite morphogenesis	8907	5711	1500	1409	0.25335	3196	91
GO:0002684	positive regulation of immune system process	1496	434.5	1501	1264	0.0124105	1061.5	237
GO:0016567	protein ubiquitination	4617	2334	1502	1477	0.0423154	2283	25
GO:0045861	negative regulation of proteolysis	8216	5122	1503	1534	0.203787	3094	-31
GO:0006508	proteolysis	1343	790	1504	1412	0.0154869	553	92
GO:0001508	action potential	1735	203	1505	2264.5	0.0398152	1532	-759.5
GO:0006665	sphingolipid metabolic process	3101	1098	1506	1242	0.0119823	2003	264
GO:0007093	mitotic cell cycle checkpoint signaling	3300	1289	1507	1894	0.0278648	2011	-387
GO:0032091	negative regulation of protein binding	5673	3142	1508	1485	0.0766847	2531	23
GO:0032092	positive regulation of protein binding	5674	3143	1509	1749	0.0767335	2531	-240
GO:0036473	cell death in response to oxidative stress	7092	4161	1510	1496	0.134491	2931	14
GO:0038061	NIK/NF-kappaB signaling	7151	4179	1511	1757	0.135657	2972	-246
GO:0046785	microtubule polymerization	8577	5396	1512	1379	0.226173	3181	133
GO:0048488	synaptic vesicle endocytosis	8779	5575	1513	1489	0.241427	3204	24
GO:0140238	presynaptic endocytosis	12627	8284	1514	1492	0.354639	4343	22
GO:0006338	chromatin remodeling	2877	904	1515	1529	0.0181598	1973	-14
GO:0043393	regulation of protein binding	7698	4640	1516	1693	0.167237	3058	-177
GO:0006631	fatty acid metabolic process	498	985.5	1517	1570.5	0.0191712	-487.5	-53.5
GO:0016570	histone modification	1374	2335	1518	1635	0.0423516	-961	-117
GO:0001906	cell killing	1883	311	1519	1930	0.0289342	1572	-411
GO:0030856	regulation of epithelial cell differentiation	927	2911	1520	1771	0.0658235	-1984	-251
GO:0048593	camera-type eye morphogenesis	8817	5612	1521	1761	0.244642	3205	-240
GO:0048709	oligodendrocyte differentiation	8877	5671	1522	2383	0.249813	3206	-861
GO:0048736	appendage development	1018	5655	1523	1265	0.248406	-4637	258
GO:0060173	limb development	1019	6414	1524	1268	0.303602	-5395	256
GO:0090630	activation of GTPase activity	11922	7855	1525	1181	0.283569	4067	344
GO:0120254	olefinic compound metabolic process	378	2677	1526	1784	0.0556664	-2299	-258
GO:0030855	epithelial cell differentiation	1457	2909	1527	1402	0.0657331	-1452	125
GO:0060326	cell chemotaxis	1207	6450	1528	1488	0.323159	-5243	40
GO:0140053	mitochondrial gene expression	12602	8271	1529	1586	0.375824	4331	-57
GO:0002285	lymphocyte activation involved in immune response	2075	440	1530	1514	0.0178053	1635	16
GO:0007029	endoplasmic reticulum organization	3269	1263	1531	1634	0.0207396	2006	-103
GO:0030509	BMP signaling pathway	949	2845	1532	1293	0.0628725	-1896	239
GO:0031023	microtubule organizing center organization	5458	2955	1533	1614	0.0678284	2503	-81
GO:0032204	regulation of telomere maintenance	5700	3162	1534	1520	0.0776641	2538	14
GO:0035418	protein localization to synapse	686	3838	1535	1096	0.114421	-3152	439
GO:0046928	regulation of neurotransmitter secretion	8620	5443	1536	1532	0.23013	3177	4
GO:0060291	long-term synaptic potentiation	9717	6451	1537	1396	0.323259	3266	141
GO:0072521	purine-containing compound metabolic process	11496	7535	1538	1366.5	0.326255	3961	171.5
GO:0034504	protein localization to nucleus	6507	3792	1539	1794	0.111695	2715	-255
GO:0048534	hematopoietic or lymphoid organ development	1512	5529.5	1540	1486	0.23746	-4017.5	54
GO:0043434	response to peptide hormone	932	4152	1541	1383	0.133909	-3220	158
GO:1903311	regulation of mRNA metabolic process	13820	8996	1542	1557	0.369303	4824	-15
GO:0051603	proteolysis involved in cellular protein catabolic process	1262	3358	1543	1510	0.0875907	-2096	33
GO:0001959	regulation of cytokine-mediated signaling pathway	1918	341	1544	1313.5	0.0133914	1577	230.5
GO:0006635	fatty acid beta-oxidation	3083	1073.5	1545	1825	0.0258715	2009.5	-280
GO:0009952	anterior/posterior pattern specification	3837	1777	1546	1663	0.0245285	2060	-117
GO:0031110	regulation of microtubule polymerization or depolymerization	5480	2985	1547	1408	0.0692126	2495	139
GO:0045185	maintenance of protein location	8025	4931	1548	1291	0.188871	3094	257
GO:0048678	response to axon injury	713	5619	1549	1993	0.245253	-4906	-444
GO:0061640	cytoskeleton-dependent cytokinesis	10410	6869	1550	1525	0.362092	3541	25
GO:0044089	positive regulation of cellular component biogenesis	7839	4778	1551	1527	0.177333	3061	24
GO:0051301	cell division	1428	6056.5	1552	1567.5	0.284884	-4628.5	-15.5
GO:0007173	epidermal growth factor receptor signaling pathway	3325	1314	1553	2047	0.0325486	2011	-494
GO:0008652	cellular amino acid biosynthetic process	3555	1540.5	1554	1689	0.0221593	2014.5	-135
GO:0018107	peptidyl-threonine phosphorylation	4672	2380	1555	1313.5	0.0439998	2292	241.5
GO:0035967	cellular response to topologically incorrect protein	6929	4095	1556	1823	0.130258	2834	-267
GO:1901606	alpha-amino acid catabolic process	13167	8589	1557	1548	0.367277	4578	9
GO:0060322	head development	1292	4804	1558	1537	0.179268	-3512	21
GO:0055001	muscle cell development	112	2437	1559	1589.5	0.0461326	-2325	-30.5
GO:0097190	apoptotic signaling pathway	1151	5338	1560	1551.5	0.221337	-4187	8.5
GO:0002819	regulation of adaptive immune response	2376	616	1561	2037	0.0322313	1760	-476
GO:0030879	mammary gland development	5424	2921	1562	2211	0.0662765	2503	-649
GO:0033135	regulation of peptidyl-serine phosphorylation	6161	3550	1563	1446	0.0978933	2611	117
GO:0046661	male sex differentiation	1017	5264.5	1564	1555	0.215324	-4247.5	9
GO:0071772	response to BMP	980	7354	1565	1337	0.319406	-6374	228
GO:0071773	cellular response to BMP stimulus	981	7355	1566	1339	0.319863	-6374	227
GO:0070661	leukocyte proliferation	10773	7081	1567	1551.5	0.368177	3692	15.5
GO:0051258	protein polymerization	9194	6031	1568	1493.5	0.282537	3163	74.5
GO:0051346	negative regulation of hydrolase activity	9231	6076	1569	1565	0.286769	3155	4
GO:0110053	regulation of actin filament organization	12489	8216	1570	1490	0.354187	4273	80
GO:0008284	positive regulation of cell population proliferation	3509	1504	1571	1479	0.0175708	2005	92
GO:0032272	negative regulation of protein polymerization	5738	3190	1572	1451	0.0790456	2548	121
GO:0036503	ERAD pathway	757	4119	1573	1862	0.131789	-3362	-289
GO:0043123	positive regulation of I-kappaB kinase/NF-kappaB signaling	902	4549	1574	1348	0.160742	-3647	226
GO:0050921	positive regulation of chemotaxis	9068	5896	1575	1138	0.27003	3172	437
GO:0051321	meiotic cell cycle	1176	6072	1576	1572	0.286391	-4896	4
GO:0051492	regulation of stress fiber assembly	9278	6114	1577	2074	0.290367	3164	-497
GO:0006473	protein acetylation	2957	967	1578	1769	0.0243082	1990	-191
GO:0010976	positive regulation of neuron projection development	1093	2077	1579	1998	0.0335096	-984	-419
GO:0016032	viral process	4501	2255	1580	1602	0.0394993	2246	-22
GO:0034329	cell junction assembly	6438	3739	1581	1696	0.108594	2699	-115
GO:0034470	ncRNA processing	6492	3778	1582	1666	0.110872	2714	-84
GO:0002250	adaptive immune response	1318	411.5	1583	1559	0.0188794	906.5	24
GO:0001701	in utero embryonic development	1787	240	1584	1567.5	0.019098	1547	16.5
GO:0032535	regulation of cellular component size	5873	3290	1585	1439	0.0840791	2583	146
GO:0021761	limbic system development	799	2613	1586	2482	0.0530365	-1814	-896
GO:0050954	sensory perception of mechanical stimulus	9082	5913	1587	1915	0.271589	3169	-328
GO:0060759	regulation of response to cytokine stimulus	10037	6645	1588	1363	0.325342	3392	225
GO:0090101	negative regulation of transmembrane receptor protein serine/threonine kinase signaling pathway	11695	7690	1589	1354	0.323289	4005	235
GO:0099072	regulation of postsynaptic membrane neurotransmitter receptor levels	708	6805	1590	1149	0.276172	-6097	441
GO:0032869	cellular response to insulin stimulus	483	3260.5	1591	1595.5	0.0826034	-2777.5	-4.5
GO:0009135	purine nucleoside diphosphate metabolic process	3614	1595	1592	1239.5	0.0197614	2019	352.5
GO:0009179	purine ribonucleoside diphosphate metabolic process	3657	1639	1593	1241	0.0208667	2018	352
GO:0021782	glial cell development	5101	2621	1594	2515	0.0533618	2480	-921
GO:0022612	gland morphogenesis	5237	2708	1595	2277	0.0569631	2529	-682
GO:0048041	focal adhesion assembly	8659	5473	1596	1777	0.232674	3186	-181
GO:1903900	regulation of viral life cycle	14115	9147	1597	1781	0.419335	4968	-184
GO:0030099	myeloid cell differentiation	1319	2576	1598	1472	0.0515452	-1257	126
GO:0001505	regulation of neurotransmitter levels	1734	202	1599	1764	0.0241709	1532	-165
GO:0007163	establishment or maintenance of cell polarity	1113	1214.5	1600	1802	0.0252235	-101.5	-202
GO:0014706	striated muscle tissue development	601	1999.5	1601	1594	0.0310711	-1398.5	7
GO:0001775	cell activation	1521	118	1602	1344	0.0140521	1403	258
GO:0060041	retina development in camera-type eye	9579	6358	1603	1947	0.314006	3221	-344
GO:0072331	signal transduction by p53 class mediator	923	7510	1604	1521	0.36119	-6587	83
GO:0140029	exocytic process	12595	8268	1605	1621	0.383677	4327	-16
GO:1903322	positive regulation of protein modification by small protein conjugation or removal	13829	9009	1606	1283	0.307044	4820	323
GO:0042254	ribosome biogenesis	7323	4314	1607	1501	0.144563	3009	106
GO:0070848	response to growth factor	892	2478	1608	1508.5	0.0476979	-1586	99.5
GO:0016485	protein processing	4604	2325	1609	1632	0.0419897	2279	-23
GO:0002520	immune system development	1520	387	1610	1530	0.0181836	1133	80
GO:0008283	cell population proliferation	1405	1448.5	1611	1433	0.0162867	-43.5	178
GO:0009408	response to heat	3747	1709	1612	2550	0.0505099	2038	-938
GO:0018210	peptidyl-threonine modification	4699	2402	1613	1395	0.044817	2297	218
GO:0036465	synaptic vesicle recycling	7089	4160	1614	1641	0.134426	2929	-27
GO:0038127	ERBB signaling pathway	7179	4199	1615	2162	0.136958	2980	-547
GO:0042129	regulation of T cell proliferation	7295	4290	1616	1644	0.142959	3005	-28
GO:0072073	kidney epithelium development	11296	7419	1617	2012.5	0.42755	3877	-395.5
GO:0072655	establishment of protein localization to mitochondrion	11530	7579	1618	2012.5	0.44619	3951	-394.5
GO:1902107	positive regulation of leukocyte differentiation	1031	7732	1619	1658	0.391958	-6701	-39
GO:1903708	positive regulation of hemopoiesis	1032	7741	1620	1662	0.392852	-6709	-42
GO:0021700	developmental maturation	1237	2518	1621	1775	0.0492502	-1281	-154
GO:0048608	reproductive structure development	999	3928	1622	1607	0.11985	-2929	15
GO:0043254	regulation of protein-containing complex assembly	7634	4578	1623	1623	0.162798	3056	0
GO:0000380	alternative mRNA splicing, via spliceosome	1621	144	1624	1536	0.0183265	1477	88
GO:0002687	positive regulation of leukocyte migration	933	438	1625	1194	0.011074	495	431
GO:0010212	response to ionizing radiation	948	1727.5	1626	1654.5	0.0231944	-779.5	-28.5
GO:0017015	regulation of transforming growth factor beta receptor signaling pathway	886	2248	1627	1404	0.0392545	-1362	223
GO:0045619	regulation of lymphocyte differentiation	1048	4875.5	1628	1654.5	0.184606	-3827.5	-26.5
GO:0052126	movement in host environment	9479	6280	1629	1817	0.306348	3199	-188
GO:0110020	regulation of actomyosin structure organization	12481	8214	1630	2191	0.508891	4267	-561
GO:0006820	anion transport	635	1007	1631	1874	0.0272794	-372	-243
GO:0043604	amide biosynthetic process	1491	4715	1632	1459.5	0.172687	-3224	172.5
GO:0002443	leukocyte mediated immunity	2172	491	1633	1599.5	0.0198358	1681	33.5
GO:0006470	protein dephosphorylation	2955	965	1634	1835	0.0261558	1990	-201
GO:0040007	growth	7247	4236	1635	1447	0.139383	3011	188
GO:0009063	cellular amino acid catabolic process	3562	1545	1636	1676	0.0218195	2017	-40
GO:0010565	regulation of cellular ketone metabolic process	292	1746.5	1637	2199	0.0375618	-1454.5	-562
GO:0046939	nucleotide phosphorylation	8623	5447	1638	1299	0.230468	3176	339
GO:0051302	regulation of cell division	9214	6064	1639	1847	0.285637	3150	-208
GO:0051588	regulation of neurotransmitter transport	9311	6137	1640	1715	0.292556	3174	-75
GO:1903844	regulation of cellular response to transforming growth factor beta stimulus	896	8582	1641	1424	0.339228	-7686	217
GO:1990748	cellular detoxification	765	8261	1642	2068	0.482298	-7496	-426
GO:1902903	regulation of supramolecular fiber organization	13628	8872	1643	1617.5	0.382781	4756	25.5
GO:0061458	reproductive system development	1009	3937	1644	1636	0.1204	-2928	8
GO:0002831	regulation of response to biotic stimulus	1269	497.5	1645	1583	0.0194406	771.5	62
GO:0008154	actin polymerization or depolymerization	3499	1488	1646	1650	0.0211478	2011	-4
GO:0050863	regulation of T cell activation	1267	5797.5	1647	1605	0.261038	-4530.5	42
GO:0006807	nitrogen compound metabolic process	1550	76	1648	1503	0.0175475	1474	145
GO:0051707	response to other organism	901	550	1649	1491	0.0172684	351	158
GO:0042110	T cell activation	1379	4155.5	1650	1516.5	0.134103	-2776.5	133.5
GO:0006643	membrane lipid metabolic process	3088	1080	1651	1427	0.0158177	2008	224
GO:0008037	cell recognition	317	1335.5	1652	2604	0.0526718	-1018.5	-952
GO:0070585	protein localization to mitochondrion	10754	7067	1653	2083	0.387942	3687	-430
GO:0099175	regulation of postsynapse organization	12338	8135	1654	1203.5	0.288877	4203	450.5
GO:0051276	chromosome organization	1513	6039	1655	1698	0.283287	-4526	-43
GO:0071560	cellular response to transforming growth factor beta stimulus	602	3699	1656	1619	0.106283	-3097	37
GO:0043207	response to external biotic stimulus	905	551	1657	1499	0.0174542	354	158
GO:1901362	organic cyclic compound biosynthetic process	966	29	1658	1459.5	0.00722268	937	198.5
GO:0019058	viral life cycle	4756	2427	1659	1819	0.0457547	2329	-160
GO:0071559	response to transforming growth factor beta	614	3740	1660	1637	0.108652	-3126	23
GO:1901605	alpha-amino acid metabolic process	13166	8588	1661	1638.5	0.387709	4578	22.5
GO:0030218	erythrocyte differentiation	5304	2792	1662	1875	0.0605518	2512	-213
GO:0006979	response to oxidative stress	926	1094.5	1663	1622	0.0204361	-168.5	41
GO:0009790	embryo development	3812	1755	1664	1516.5	0.0239249	2057	147.5
GO:0007610	behavior	1468	1345.5	1665	1421	0.015685	122.5	244
GO:0007160	cell-matrix adhesion	505	1073.5	1666	1591.5	0.0196871	-568.5	74.5
GO:0031032	actomyosin structure organization	114	2250	1667	1629	0.0393243	-2136	38
GO:0048511	rhythmic process	731	3596	1668	1819	0.100447	-2865	-151
GO:0070371	ERK1 and ERK2 cascade	10676	7019	1669	1573	0.372903	3657	96
GO:0022407	regulation of cell-cell adhesion	1353	2540	1670	1524	0.0501146	-1187	146
GO:0007266	Rho protein signal transduction	3369	1361	1671	1903	0.0281303	2008	-232
GO:0016571	histone methylation	959	2336	1672	2244	0.0423879	-1377	-572
GO:0031644	regulation of nervous system process	1007	2976.5	1673	2629	0.0688421	-1969.5	-956
GO:0044272	sulfur compound biosynthetic process	7858	4796.5	1674	2122.5	0.178746	3061.5	-448.5
GO:0048839	inner ear development	8915	5720	1675	1227	0.254149	3195	448
GO:0097237	cellular response to toxic substance	804	7919	1676	2112	0.487121	-7115	-436
GO:1901991	negative regulation of mitotic cell cycle phase transition	13300	8680	1677	2260	0.523706	4620	-583
GO:0006364	rRNA processing	2889	917	1678	1657	0.0213276	1972	21
GO:0030198	extracellular matrix organization	5286	2775	1679	1852	0.0598167	2511	-173
GO:0043062	extracellular structure organization	7581	4529	1680	1853	0.159331	3052	-173
GO:0043543	protein acylation	7746	4691	1681	1850	0.170934	3055	-169
GO:0045229	external encapsulating structure organization	8046	4948	1682	1858	0.190176	3098	-176
GO:0030155	regulation of cell adhesion	1483	2580	1683	1410	0.0517054	-1097	273
GO:0031175	neuron projection development	1225	2887	1684	1591.5	0.0647426	-1662	92.5
GO:2001233	regulation of apoptotic signaling pathway	15950	10118	1685	1830.5	0.430175	5832	-145.5
GO:0010927	cellular component assembly involved in morphogenesis	22	1798	1686	1462	0.0251117	-1776	224
GO:0016079	synaptic vesicle exocytosis	4523	2276	1687	1755	0.0402384	2247	-68
GO:0030038	contractile actin filament bundle assembly	5259	2737	1688	2269	0.0581897	2522	-581
GO:0043149	stress fiber assembly	7610	4555	1689	2271	0.161166	3055	-582
GO:0048144	fibroblast proliferation	8676	5488	1690	1355.5	0.233951	3188	334.5
GO:0050680	negative regulation of epithelial cell proliferation	8979	5779	1691	2280	0.259419	3200	-589
GO:0072006	nephron development	11253	7396	1692	2122.5	0.424903	3857	-430.5
GO:0010810	regulation of cell-substrate adhesion	4086	1991	1693	1620	0.0307921	2095	73
GO:0009743	response to carbohydrate	612	1574.5	1694	1638.5	0.0208413	-962.5	55.5
GO:0006906	vesicle fusion	3218	1201	1695	1773	0.0244182	2017	-78
GO:0007006	mitochondrial membrane organization	3258	1248	1696	1763	0.0241435	2010	-67
GO:0007044	cell-substrate junction assembly	3281	1276	1697	1956.5	0.0297494	2005	-259.5
GO:0009185	ribonucleoside diphosphate metabolic process	3663	1643	1698	1353	0.0209687	2020	345
GO:0032231	regulation of actin filament bundle assembly	5718	3175	1699	2290	0.078304	2543	-591
GO:0071674	mononuclear cell migration	992	7265.5	1700	1230.5	0.295097	-6273.5	469.5
GO:0018205	peptidyl-lysine modification	1316	2399.5	1701	1691	0.0447424	-1083.5	10
GO:0048513	animal organ development	976	80	1702	1425	0.0157734	896	277
GO:0006865	amino acid transport	3197	1172	1703	1956.5	0.029719	2025	-253.5
GO:0016241	regulation of macroautophagy	4571	2298	1704	1495	0.0410201	2273	209
GO:0033554	cellular response to stress	567	134	1705	1608	0.0200848	433	97
GO:0019221	cytokine-mediated signaling pathway	1324	2441	1706	1583	0.0462841	-1117	123
GO:0031109	microtubule polymerization or depolymerization	5479	2982.5	1707	1625	0.0691199	2496.5	82
GO:0090174	organelle membrane fusion	11741	7717	1708	1791	0.42155	4024	-83
GO:0007420	brain development	1256	1127	1709	1649	0.0211221	129	60
GO:0009152	purine ribonucleotide biosynthetic process	3631	1612	1710	1691	0.0222381	2019	19
GO:0021537	telencephalon development	1179	2552	1711	2137	0.0505892	-1373	-426
GO:0033044	regulation of chromosome organization	6133	3520	1712	1640	0.0962458	2613	72
GO:0007219	Notch signaling pathway	987	1254.5	1713	1246	0.0122344	-267.5	467
GO:0051147	regulation of muscle cell differentiation	921	5967	1714	2195	0.276572	-5046	-481
GO:2000278	regulation of DNA biosynthetic process	15444	9811	1715	2010	0.469677	5633	-295
GO:0022604	regulation of cell morphogenesis	5235	2707	1716	1599.5	0.0569211	2528	116.5
GO:0071840	cellular component organization or biogenesis	1471	78	1717	1478	0.0169686	1393	239
GO:0000075	cell cycle checkpoint signaling	1574	105	1718	2196.5	0.0260891	1469	-478.5
GO:0001890	placenta development	1878	306.5	1719	1540	0.018422	1571.5	179
GO:0010508	positive regulation of autophagy	3935	1849	1720	1531	0.0265565	2086	189
GO:0010675	regulation of cellular carbohydrate metabolic process	958	1942	1721	2184	0.0370511	-984	-463
GO:0014074	response to purine-containing compound	973	2030.5	1722	1405	0.0320418	-1057.5	317
GO:0034101	erythrocyte homeostasis	6340	3661	1723	2048	0.104111	2679	-325
GO:0035966	response to topologically incorrect protein	6928	4093	1724	2177	0.130131	2835	-453
GO:0043467	regulation of generation of precursor metabolites and energy	7718	4658	1725	2180	0.168537	3060	-455
GO:0048754	branching morphogenesis of an epithelial tube	8893	5694	1726	2470	0.251844	3199	-744
GO:0098754	detoxification	850	8042	1727	2235	0.502371	-7192	-508
GO:1903313	positive regulation of mRNA metabolic process	13822	8998	1728	2366	0.546321	4824	-638
GO:0034330	cell junction organization	1478	3625.5	1729	1668	0.10213	-2147.5	61
GO:0015849	organic acid transport	1249	2187	1730	1893	0.037153	-938	-163
GO:0030097	hemopoiesis	1503	2574	1731	1680.5	0.0514652	-1071	50.5
GO:0019395	fatty acid oxidation	4836	2472	1732	2262	0.0474672	2364	-530
GO:0048259	regulation of receptor-mediated endocytosis	844	5518	1733	2084	0.236516	-4674	-351
GO:0050792	regulation of viral process	9005	5816	1734	2072	0.262752	3189	-338
GO:1903008	organelle disassembly	13685	8902	1735	2019	0.471639	4783	-284
GO:0002694	regulation of leukocyte activation	1407	447.5	1736	1570.5	0.0191468	959.5	165.5
GO:0000723	telomere maintenance	1680	175	1737	1855	0.0267291	1505	-118
GO:0007043	cell-cell junction assembly	3280	1274	1738	2753	0.058872	2006	-1015
GO:0009062	fatty acid catabolic process	3561	1544	1739	2258	0.0396045	2017	-519
GO:0030534	adult behavior	5374	2865	1740	2738	0.0637596	2509	-998
GO:0051100	negative regulation of binding	9135	5960	1741	1876	0.275924	3175	-135
GO:0150115	cell-substrate junction organization	12724	8323	1742	2091	0.487289	4401	-349
GO:0010498	proteasomal protein catabolic process	1370	1766.5	1743	1812	0.0255324	-396.5	-69
GO:0009653	anatomical structure morphogenesis	1385	593	1744	1505.5	0.0176176	792	238.5
GO:0010876	lipid localization	530	1896	1745	1624	0.0279237	-1366	121
GO:0052548	regulation of endopeptidase activity	9491	6286	1746	1629	0.306934	3205	117
GO:0043010	camera-type eye development	7566	4511	1747	1653	0.158067	3055	94
GO:0034440	lipid oxidation	6482	3770	1748	2291	0.110403	2712	-543
GO:0045471	response to ethanol	342	4443	1749	1430	0.153338	-4101	319
GO:0046822	regulation of nucleocytoplasmic transport	8581	5400	1750	2093	0.226508	3181	-343
GO:0050731	positive regulation of peptidyl-tyrosine phosphorylation	1039	5793.5	1751	1719	0.260767	-4754.5	32
GO:0071456	cellular response to hypoxia	302	3230	1752	1924.5	0.0810404	-2928	-172.5
GO:1903825	organic acid transmembrane transport	14082	9131	1753	2101	0.489456	4951	-348
GO:1905039	carboxylic acid transmembrane transport	14718	9438	1754	2102	0.489672	5280	-348
GO:0007600	sensory perception	1164	1445	1755	1736.5	0.0234097	-281	18.5
GO:0007611	learning or memory	3464	1457	1756	1699	0.0224225	2007	57
GO:0018105	peptidyl-serine phosphorylation	1223	2292.5	1757	1599.5	0.0408062	-1069.5	157.5
GO:0045786	negative regulation of cell cycle	8183	5091	1758	1688	0.201327	3092	70
GO:0008219	cell death	699	168	1759	1541	0.018446	531	218
GO:2000112	regulation of cellular macromolecule biosynthetic process	15362	9740	1760	1643	0.388604	5622	117
GO:0006633	fatty acid biosynthetic process	316	989	1761	2267	0.0399208	-673	-506
GO:0070374	positive regulation of ERK1 and ERK2 cascade	10679	7022	1762	1746	0.383017	3657	16
GO:0006898	receptor-mediated endocytosis	1139	1195	1763	1696	0.0223433	-56	67
GO:0006915	apoptotic process	766	211	1764	1580	0.0193915	555	184
GO:0060537	muscle tissue development	490	3117	1765	1779	0.0754692	-2627	-14
GO:0140694	non-membrane-bounded organelle assembly	401	2973	1766	1779	0.0686572	-2572	-13
GO:1901652	response to peptide	1046	4305	1767	1553.5	0.14396	-3259	213.5
GO:0033365	protein localization to organelle	1501	3476	1768	1712	0.0938547	-1975	56
GO:0001822	kidney development	1842	275	1769	1678	0.0218716	1567	91
GO:0002440	production of molecular mediator of immune response	1098	490	1770	1916	0.0285159	608	-146
GO:0010821	regulation of mitochondrion organization	4096	1999.5	1771	2276	0.0402384	2096.5	-505
GO:0031623	receptor internalization	869	3071	1772	2114	0.0732582	-2202	-342
GO:0032200	telomere organization	5696	3160	1773	1931	0.0775659	2536	-158
GO:0050670	regulation of lymphocyte proliferation	8971	5770	1774	1924.5	0.258612	3201	-150.5
GO:0061351	neural precursor cell proliferation	10308	6816	1775	2787	0.360874	3492	-1012
GO:0045087	innate immune response	911	2201	1776	1588	0.0376302	-1290	188
GO:0048870	cell motility	1452	3078	1777	1615	0.0735925	-1626	162
GO:0051674	localization of cell	1453	3082	1778	1617.5	0.0737839	-1629	160.5
GO:0006518	peptide metabolic process	1497	1001.5	1779	1647.5	0.0210709	495.5	131.5
GO:0006164	purine nucleotide biosynthetic process	2782	847	1780	1721.5	0.0230604	1935	58.5
GO:0007517	muscle organ development	85	780	1781	1736.5	0.0234367	-695	44.5
GO:0016072	rRNA metabolic process	4516	2270	1782	1759	0.0400265	2246	23
GO:0030182	neuron differentiation	1235	1724	1783	1599.5	0.0230872	-489	183.5
GO:0007017	microtubule-based process	1498	1154.5	1784	1753	0.0238432	343.5	31
GO:0006897	endocytosis	1411	1194	1785	1547	0.0185899	217	238
GO:0032787	monocarboxylic acid metabolic process	430	1089	1786	1680.5	0.0219499	-659	105.5
GO:0002703	regulation of leukocyte mediated immunity	2315	559	1787	2411	0.0451534	1756	-624
GO:0009132	nucleoside diphosphate metabolic process	3611	1593	1788	1467	0.0197119	2018	321
GO:0051701	biological process involved in interaction with host	9368	6181	1789	2134	0.296766	3187	-345
GO:0071222	cellular response to lipopolysaccharide	1099	7168	1790	1469	0.349435	-6069	321
GO:1903305	regulation of regulated secretory pathway	13817	8991	1791	1937	0.453717	4826	-146
GO:0031589	cell-substrate adhesion	788	2883	1792	1579	0.0645185	-2095	213
GO:0007519	skeletal muscle tissue development	1000	1424	1793	2801	0.0609428	-424	-1008
GO:0042098	T cell proliferation	7284	4280	1794	1972	0.142293	3004	-178
GO:0042742	defense response to bacterium	1180	4448	1795	1606	0.153683	-3268	189
GO:0046474	glycerophospholipid biosynthetic process	1001	5253.5	1796	1990	0.214426	-4252.5	-194
GO:0071219	cellular response to molecule of bacterial origin	1115	7166	1797	1476	0.351019	-6051	321
GO:0002521	leukocyte differentiation	1417	388	1798	1799.5	0.0251396	1029	-1.5
GO:0034655	nucleobase-containing compound catabolic process	6534	3810	1799	1799.5	0.112758	2724	-0.5
GO:1903706	regulation of hemopoiesis	1300	8403	1800	1691	0.399326	-7103	109
GO:0061564	axon development	1020	5415	1801	1869	0.227768	-4395	-68
GO:0006259	DNA metabolic process	1518	867	1802	1563	0.0189764	651	239
GO:0016236	macroautophagy	4567	2296	1803	1748	0.0409487	2271	55
GO:0032944	regulation of mononuclear cell proliferation	6086	3471	1804	1983	0.0935849	2615	-179
GO:1902414	protein localization to cell junction	815	7147	1805	1351.5	0.322832	-6332	453.5
GO:0006412	translation	2918	944	1806	1646	0.0210453	1974	160
GO:0097435	supramolecular fiber organization	943	3518	1807	1739.5	0.0961365	-2575	67.5
GO:1901575	organic substance catabolic process	1160	460	1808	1705.5	0.0226076	700	102.5
GO:0016197	endosomal transport	1119	2229	1809	1779	0.0385937	-1110	30
GO:0010639	negative regulation of organelle organization	3993	1917	1810	1595.5	0.0285457	2076	214.5
GO:0009267	cellular response to starvation	984	1601.5	1811	2316	0.0416652	-617.5	-505
GO:0045834	positive regulation of lipid metabolic process	390	3029	1812	1797	0.0712681	-2639	15
GO:0072001	renal system development	11250	7394	1813	1703.5	0.402224	3856	109.5
GO:0042692	muscle cell differentiation	448	3086	1814	1792.5	0.0739756	-2638	21.5
GO:0055065	metal ion homeostasis	1217	6292	1815	1739.5	0.30752	-5075	75.5
GO:0036294	cellular response to decreased oxygen levels	341	3306	1816	2055	0.0848989	-2965	-239
GO:0061138	morphogenesis of a branching epithelium	10226	6764	1817	2605	0.355389	3462	-788
GO:1900180	regulation of protein localization to nucleus	12862	8413	1818	2193	0.509321	4449	-375
GO:0045944	positive regulation of transcription by RNA polymerase II	1473	4800	1819	1632	0.178969	-3327	187
GO:0072522	purine-containing compound biosynthetic process	11497	7536	1820	1765.5	0.416009	3961	54.5
GO:0030010	establishment of cell polarity	934	2639	1821	1860	0.0540973	-1705	-39
GO:0042127	regulation of cell population proliferation	1447	3824	1822	1675	0.113588	-2377	147
GO:0002376	immune system process	1423	179.5	1823	1561.5	0.0189279	1243.5	261.5
GO:0018209	peptidyl-serine modification	1250	2315	1824	1647.5	0.0416292	-1065	176.5
GO:0045927	positive regulation of growth	8247	5146	1825	1664.5	0.205701	3101	160.5
GO:0045727	positive regulation of translation	8157	5063	1826	2358	0.199119	3094	-532
GO:0048771	tissue remodeling	1008	5631.5	1827	2360	0.246302	-4623.5	-533
GO:0060538	skeletal muscle organ development	1029	6550	1828	2849	0.333257	-5521	-1021
GO:0071363	cellular response to growth factor stimulus	864	2459	1829	1553.5	0.0469692	-1595	275.5
GO:0048732	gland development	8885	5683	1830	1645	0.250872	3202	185
GO:0008217	regulation of blood pressure	468	1407.5	1831	2251	0.0393593	-939.5	-420
GO:0043122	regulation of I-kappaB kinase/NF-kappaB signaling	1065	4547	1832	1667	0.1606	-3482	165
GO:0045088	regulation of innate immune response	1110	4794.5	1833	1694	0.178522	-3684.5	139
GO:0045637	regulation of myeloid cell differentiation	1062	4893.5	1834	2247	0.185972	-3831.5	-413
GO:0008285	negative regulation of cell population proliferation	1462	1506	1835	1815	0.0255606	-44	20
GO:0032259	methylation	1283	3183	1836	1806	0.0786991	-1900	30
GO:0050890	cognition	9049	5880	1837	1753	0.268566	3169	84
GO:0052547	regulation of peptidase activity	9490	6285	1838	1660.5	0.306836	3205	177.5
GO:0012501	programmed cell death	807	229	1839	1632	0.0206889	578	207
GO:0044265	cellular macromolecule catabolic process	1418	3629	1840	1671	0.102299	-2211	169
GO:0005975	carbohydrate metabolic process	695	739.5	1841	1843	0.0263844	-44.5	-2
GO:0043043	peptide biosynthetic process	1464	4524	1842	1683	0.15898	-3060	159
GO:0030163	protein catabolic process	1171	1887	1843	1735	0.0276592	-716	108
GO:0048666	neuron development	1068	1677	1844	1727.5	0.0231676	-609	116.5
GO:0018108	peptidyl-tyrosine phosphorylation	1295	2381	1845	1967	0.0440367	-1086	-122
GO:0045930	negative regulation of mitotic cell cycle	8248	5148	1846	2532	0.205861	3100	-686
GO:0046434	organophosphate catabolic process	8445	5283	1847	2100	0.216799	3162	-253
GO:0072329	monocarboxylic acid catabolic process	11463	7508	1848	2398	0.43787	3955	-550
GO:0016310	phosphorylation	1382	1883	1849	1629	0.0275421	-501	220
GO:0034097	response to cytokine	1363	3490	1850	1682	0.0946122	-2127	168
GO:0032956	regulation of actin cytoskeleton organization	6090	3477	1851	1721.5	0.0939087	2613	129.5
GO:0002699	positive regulation of immune effector process	2311	555	1852	2514	0.0490938	1756	-662
GO:0046890	regulation of lipid biosynthetic process	425	3166	1853	1730	0.0778607	-2741	123
GO:0050905	neuromuscular process	995	5842.5	1854	2898	0.265197	-4847.5	-1044
GO:0061025	membrane fusion	938	6688	1855	2110	0.347447	-5750	-255
GO:0006139	nucleobase-containing compound metabolic process	1538	165	1856	1673	0.0217414	1373	183
GO:0120031	plasma membrane bounded cell projection assembly	12522	8238	1857	1703.5	0.402001	4284	153.5
GO:0000902	cell morphogenesis	1410	34	1858	1660.5	0.00846665	1376	197.5
GO:0018212	peptidyl-tyrosine modification	1296	2403	1859	1989	0.0448543	-1107	-130
GO:0071375	cellular response to peptide hormone stimulus	696	3911	1860	1815	0.118815	-3215	45
GO:0019752	carboxylic acid metabolic process	759	1252	1861	1709	0.0227137	-493	152
GO:0043549	regulation of kinase activity	1261	4559.5	1862	1583	0.161449	-3298.5	279
GO:0006109	regulation of carbohydrate metabolic process	1021	832	1863	2400	0.0447424	189	-537
GO:0006479	protein methylation	1060	975	1864	2539	0.0500751	85	-675
GO:0008213	protein alkylation	1061	1497	1865	2543	0.050233	-436	-678
GO:0009144	purine nucleoside triphosphate metabolic process	3623	1601.5	1866	1543.5	0.0199352	2021.5	322.5
GO:1903131	mononuclear cell differentiation	1347	8485	1867	1796	0.422657	-7138	71
GO:0043009	chordate embryonic development	7565	4510	1868	1809.5	0.157997	3055	58.5
GO:0048699	generation of neurons	1270	1738	1869	1670	0.0234637	-468	199
GO:0001558	regulation of cell growth	1754	215	1870	1659	0.0213791	1539	211
GO:0051726	regulation of cell cycle	1522	6187	1871	1747	0.297342	-4665	124
GO:0071214	cellular response to abiotic stimulus	10922	7160	1872	1991	0.398219	3762	-119
GO:0104004	cellular response to environmental stimulus	12421	8182	1873	1996	0.466623	4239	-123
GO:0001764	neuron migration	1809	258	1874	2415.5	0.0453034	1551	-541.5
GO:0002262	myeloid cell homeostasis	2056	424	1875	2285	0.0405573	1632	-410
GO:0034599	cellular response to oxidative stress	1195	3698	1876	1838.5	0.106226	-2503	37.5
GO:0045333	cellular respiration	1148	4953	1877	1759	0.190561	-3805	118
GO:0050900	leukocyte migration	1288	5831	1878	1717	0.264109	-4543	161
GO:0002009	morphogenesis of an epithelium	1392	296	1879	1673	0.0217155	1096	206
GO:0030031	cell projection assembly	5254	2731	1880	1717	0.0579348	2523	163
GO:0018193	peptidyl-amino acid modification	1317	2234.5	1881	1597	0.0387671	-917.5	284
GO:0001763	morphogenesis of a branching structure	1808	257	1882	2388.5	0.0442961	1551	-506.5
GO:0001889	liver development	1877	305	1883	1581	0.019416	1572	302
GO:0007269	neurotransmitter secretion	3370	1363	1884	2115	0.034747	2007	-231
GO:0042113	B cell activation	7289	4285	1885	2119	0.142626	3004	-234
GO:0043524	negative regulation of neuron apoptotic process	429	3112	1886	2301	0.0752273	-2683	-415
GO:0070663	regulation of leukocyte proliferation	10775	7083	1887	2127	0.3897	3692	-240
GO:0099643	signal release from synapse	12411	8178	1888	2135	0.496813	4233	-247
GO:0046700	heterocycle catabolic process	8555	5380	1889	1920	0.224833	3175	-31
GO:0043436	oxoacid metabolic process	780	1261	1890	1727.5	0.0231944	-481	162.5
GO:0008406	gonad development	600	1422	1891	2152.5	0.0359734	-822	-261.5
GO:0043491	protein kinase B signaling	1058	4531	1892	2952	0.159472	-3473	-1060
GO:0061008	hepaticobiliary system development	10156	6724	1893	1589.5	0.351198	3432	303.5
GO:0006417	regulation of translation	2922	948	1894	1714	0.0228201	1974	180
GO:0044270	cellular nitrogen compound catabolic process	7857	4794.5	1895	1936	0.178597	3062.5	-41
GO:0030217	T cell differentiation	1206	2615	1896	2152.5	0.0531178	-1409	-256.5
GO:0045137	development of primary sexual characteristics	195	1909	1897	2154	0.0360403	-1714	-257
GO:0048284	organelle fusion	8723	5531	1898	2168.5	0.237631	3192	-270.5
GO:0071216	cellular response to biotic stimulus	1167	7161	1899	1587	0.376049	-5994	312
GO:0097529	myeloid leukocyte migration	1108	7904	1900	2318	0.485278	-6796	-418
GO:0018130	heterocycle biosynthetic process	1342	94	1901	1664.5	0.021534	1248	236.5
GO:0051249	regulation of lymphocyte activation	1356	5979.5	1902	1815	0.277686	-4623.5	87
GO:0051338	regulation of transferase activity	1059	2798	1903	1768	0.0608124	-1739	135
GO:0008360	regulation of cell shape	3529	1521	1904	2172	0.0366451	2008	-268
GO:0071453	cellular response to oxygen levels	400	3437	1905	2168.5	0.0917604	-3037	-263.5
GO:1904375	regulation of protein localization to cell periphery	281	4331	1906	1456	0.145704	-4050	450
GO:0002682	regulation of immune system process	1547	432.5	1907	1652	0.0211991	1114.5	255
GO:0009792	embryo development ending in birth or egg hatching	3814	1758	1908	1842	0.0263558	2056	66
GO:0006082	organic acid metabolic process	811	589	1909	1750.5	0.023816	222	158.5
GO:0046394	carboxylic acid biosynthetic process	243	1894	1910	1806	0.0278648	-1651	104
GO:0050865	regulation of cell activation	1439	5802.5	1911	1713	0.261488	-4363.5	198
GO:0050790	regulation of catalytic activity	1226	634	1912	1782.5	0.0246667	592	129.5
GO:0006282	regulation of DNA repair	2850	882	1913	2341	0.0425696	1968	-428
GO:0006605	protein targeting	3065	1049	1914	2246	0.0391846	2016	-332
GO:0009057	macromolecule catabolic process	1163	721	1915	1833.5	0.0261273	442	81.5
GO:0007167	enzyme linked receptor protein signaling pathway	783	1147	1916	1806	0.0253356	-364	110
GO:0016053	organic acid biosynthetic process	254	1898	1917	1809.5	0.0279826	-1644	107.5
GO:0032103	positive regulation of response to external stimulus	1340	2982.5	1918	1705.5	0.0690735	-1642.5	212.5
GO:0002366	leukocyte activation involved in immune response	2129	468	1919	2185	0.0370851	1661	-266
GO:0071383	cellular response to steroid hormone stimulus	467	4105	1920	1626	0.130895	-3638	294
GO:0010638	positive regulation of organelle organization	1375	1915	1921	1677	0.0284862	-540	244
GO:0090066	regulation of anatomical structure size	1390	7604	1922	1738	0.409791	-6214	184
GO:0048545	response to steroid hormone	8	156	1923	1801	0.0251956	-148	122
GO:0002263	cell activation involved in immune response	2057	425	1924	2205	0.0377671	1632	-281
GO:0003002	regionalization	2466	660	1925	2347	0.0427881	1806	-422
GO:0034612	response to tumor necrosis factor	1122	3796	1926	1497	0.111931	-2674	429
GO:0071692	protein localization to extracellular region	839	4645	1927	1909.5	0.167598	-3806	17.5
GO:0006119	oxidative phosphorylation	893	837	1928	2478	0.0476979	56	-550
GO:0070507	regulation of microtubule cytoskeleton organization	10729	7045	1929	2046	0.38553	3684	-117
GO:0071897	DNA biosynthetic process	11219	7383	1930	2351	0.423411	3836	-421
GO:0006869	lipid transport	437	1033.5	1931	1907.5	0.0282487	-596.5	23.5
GO:0007249	I-kappaB kinase/NF-kappaB signaling	1142	1348.5	1932	1826	0.0258999	-206.5	106
GO:0034250	positive regulation of cellular amide metabolic process	6423	3729	1933	2499.5	0.108014	2694	-566.5
GO:0048639	positive regulation of developmental growth	8838	5626	1934	2225	0.245865	3212	-291
GO:0051099	positive regulation of binding	9134	5959	1935	2505	0.275831	3175	-570
GO:0072330	monocarboxylic acid biosynthetic process	113	1579.5	1936	2499.5	0.0485486	-1466.5	-563.5
GO:1901988	negative regulation of cell cycle phase transition	13297	8676	1937	2641	0.584703	4621	-704
GO:0042391	regulation of membrane potential	967	2878	1938	1808	0.0643395	-1911	130
GO:0055080	cation homeostasis	940	3446	1939	1804	0.0922416	-2506	135
GO:0007409	axonogenesis	1345	1303.5	1940	2062	0.0330274	41.5	-122
GO:0019439	aromatic compound catabolic process	4849	2476	1941	1976	0.0476209	2373	-35
GO:0042592	homeostatic process	492	103	1942	1733.5	0.0233289	389	208.5
GO:0045017	glycerolipid biosynthetic process	1100	4828	1943	2227	0.181064	-3728	-284
GO:0060828	regulation of canonical Wnt signaling pathway	1143	6665	1944	2876	0.345062	-5522	-932
GO:0007264	small GTPase mediated signal transduction	1335	1359	1945	1756	0.0239522	-24	189
GO:0043086	negative regulation of catalytic activity	7584	4532	1946	1812	0.159542	3052	134
GO:0034660	ncRNA metabolic process	6536	3813	1947	1907.5	0.112935	2723	39.5
GO:0017148	negative regulation of translation	4641	2360	1948	2378	0.0439258	2281	-430
GO:0031349	positive regulation of defense response	1201	2830.5	1949	1856	0.0622113	-1629.5	93
GO:0006935	chemotaxis	1408	1035	1950	1919	0.0286053	373	31
GO:0048468	cell development	824	40	1951	1717	0.0099589	784	234
GO:0010243	response to organonitrogen compound	1230	1656	1952	1613	0.0213018	-426	339
GO:0042330	taxis	1415	4192	1953	1927.5	0.136502	-2777	25.5
GO:0050778	positive regulation of immune response	1369	5761	1954	1866	0.257805	-4392	88
GO:0009141	nucleoside triphosphate metabolic process	3620	1597	1955	1656	0.0213018	2023	299
GO:0051017	actin filament bundle assembly	9105	5930	1956	2661	0.273153	3175	-705
GO:0061572	actin filament bundle organization	10388	6855	1957	2663	0.365016	3533	-706
GO:0043066	negative regulation of apoptotic process	749	1064	1958	1912.5	0.0283673	-315	45.5
GO:0051235	maintenance of location	9186	6025	1959	1884	0.281975	3161	75
GO:0015850	organic hydroxy compound transport	188	2103	1960	2283	0.0404863	-1915	-323
GO:0051091	positive regulation of DNA-binding transcription factor activity	179	2422.5	1961	2393	0.045604	-2243.5	-432
GO:0042325	regulation of phosphorylation	1467	4190	1962	1696	0.136372	-2723	266
GO:0044419	biological process involved in interspecies interaction between organisms	1012	611	1963	1721.5	0.0230336	401	241.5
GO:0000122	negative regulation of transcription by RNA polymerase II	1352	114	1964	1733.5	0.0233558	1238	230.5
GO:0098771	inorganic ion homeostasis	618	1515	1965	1812	0.0255043	-897	153
GO:0006469	negative regulation of protein kinase activity	2954	964	1966	2670	0.0553757	1990	-704
GO:0043281	regulation of cysteine-type endopeptidase activity involved in apoptotic process	7642	4593	1967	2120.5	0.163866	3049	-153.5
GO:1901564	organonitrogen compound metabolic process	1545	48	1968	1673	0.0119477	1497	295
GO:0040011	locomotion	1486	3101	1969	1765.5	0.0746964	-1615	203.5
GO:1901361	organic cyclic compound catabolic process	13096	8543	1970	2002.5	0.467932	4553	-32.5
GO:0032970	regulation of actin filament-based process	873	3359.5	1971	1851	0.087695	-2486.5	120
GO:0006520	cellular amino acid metabolic process	2985	1003	1972	1884	0.0276006	1982	88
GO:0007548	sex differentiation	277	1319.5	1973	2293	0.0408418	-1042.5	-320
GO:0016043	cellular component organization	1446	69.5	1974	1701	0.0171636	1376.5	273
GO:0009725	response to hormone	196	338	1975	1711	0.0227403	-142	264
GO:0050801	ion homeostasis	628	1520	1976	1822	0.0257865	-892	154
GO:0000209	protein polyubiquitination	1593	121	1977	2209.5	0.0300496	1472	-232.5
GO:0030324	lung development	5336	2823	1978	1729	0.0619039	2513	249
GO:0050730	regulation of peptidyl-tyrosine phosphorylation	1174	5792	1979	2106	0.260587	-4618	-127
GO:1902105	regulation of leukocyte differentiation	1227	8247	1980	2296	0.528309	-7020	-316
GO:0010942	positive regulation of cell death	818	1861	1981	1895.5	0.0278943	-1043	85.5
GO:0016477	cell migration	1398	2160	1982	1759	0.0362413	-762	223
GO:0006310	DNA recombination	1212	897	1983	2295	0.040913	315	-312
GO:0060070	canonical Wnt signaling pathway	1204	6373	1984	2950	0.315489	-5169	-966
GO:0090092	regulation of transmembrane receptor protein serine/threonine kinase signaling pathway	613	5205	1985	1940	0.210445	-4592	45
GO:0120032	regulation of plasma membrane bounded cell projection assembly	12523	8240	1986	1732	0.408457	4283	254
GO:0050804	modulation of chemical synaptic transmission	1070	3185	1987	1785	0.078798	-2115	202
GO:0099177	regulation of trans-synaptic signaling	1071	3192	1988	1789	0.0791448	-2121	199
GO:0007411	axon guidance	3412	1405	1989	2701	0.056669	2007	-712
GO:0016482	cytosolic transport	4603	2323.5	1990	2120.5	0.0419174	2279.5	-130.5
GO:0030323	respiratory tube development	5335	2821	1991	1743.5	0.0618162	2514	247.5
GO:0031396	regulation of protein ubiquitination	5543	3042	1992	1743.5	0.0718811	2501	248.5
GO:0007010	cytoskeleton organization	1200	1088	1993	1965	0.0299626	112	28
GO:0022008	neurogenesis	1198	525	1994	1786	0.0247776	673	208
GO:0051098	regulation of binding	9133	5956.5	1995	2149	0.275646	3176.5	-154
GO:0030258	lipid modification	1103	2682	1996	2585	0.0558745	-1579	-589
GO:0060491	regulation of cell projection assembly	9873	6547	1997	1742	0.332952	3326	255
GO:0097485	neuron projection guidance	12114	7971	1998	2709	0.49354	4143	-711
GO:0098656	anion transmembrane transport	1186	7240	1999	2441	0.407168	-6054	-442
GO:0043069	negative regulation of programmed cell death	775	1097	2000	1922	0.0286649	-322	78
GO:0006886	intracellular protein transport	1493	1091.5	2001	1838.5	0.02627	401.5	162.5
[truncated: 11,620 more rows]

## Sheet: MF
GO.ID	Term	OriginalRank_T	bootrank_T	OriginalRank_P	bootrank_P	IntegratedScore	gain_T	gain_P
GO:0004427	inorganic diphosphatase activity	881	600	1	1	0.000820597	281	0
GO:0030274	LIM domain binding	2521	1945	2	2	0.00164103	576	0
GO:0050733	RS domain binding	3717	2294	3	3	0.00246129	1423	0
GO:0004549	tRNA-specific ribonuclease activity	962	237	4	4	0.00328138	725	0
GO:0004519	endonuclease activity	946	225	5	18	0.0042621	721	-13
GO:0000140	acylglycerone-phosphate reductase activity	339	2371	6	5	0.0041013	-2032	1
GO:0000250	lanosterol synthase activity	357	2062	7	8	0.00656006	-1705	-1
GO:0003874	6-pyruvoyltetrahydropterin synthase activity	594	2656	8	9	0.00737931	-2062	-1
GO:0003952	NAD+ synthase (glutamine-hydrolyzing) activity	639	2470	9	6	0.00492106	-1831	3
GO:0004035	alkaline phosphatase activity	691	1902	10	10	0.00819839	-1211	0
GO:0004163	diphosphomevalonate decarboxylase activity	777	2784	11	7	0.00574064	-2007	4
GO:0004385	guanylate kinase activity	861	1667	12	12	0.00983605	-806	0
GO:0004733	pyridoxamine-phosphate oxidase activity	1085	2921	13	11	0.00901731	-1836	2
GO:0008448	N-acetylglucosamine-6-phosphate deacetylase activity	1627	3142	14	20	0.0163799	-1515	-6
GO:0008480	sarcosine dehydrogenase activity	1648	4087.5	15	15	0.0122913	-2439.5	0
GO:0008531	riboflavin kinase activity	1677	3302	16	16	0.0131093	-1625	0
GO:0008795	NAD+ synthase activity	1719	3274	17	13	0.0106546	-1555	4
GO:0031559	oxidosqualene cyclase activity	2649	4087.5	18	19	0.0155625	-1438.5	-1
GO:0033791	3alpha,7alpha,12alpha-trihydroxy-5beta-cholestanoyl-CoA 24-hydroxylase activity	2872	4087.5	19	14	0.011473	-1215.5	5
GO:0034038	deoxyhypusine synthase activity	2899	4087.5	20	26	0.0212808	-1188.5	-6
GO:0043333	2-octaprenyl-6-methoxy-1,4-benzoquinone methylase activity	3238	4087.5	21	17	0.0139272	-849.5	4
GO:0047115	trans-1,2-dihydrobenzene-1,2-diol dehydrogenase activity	3439	1861	22	21	0.0171972	1578	1
GO:0047419	N-acetylgalactosamine-6-phosphate deacetylase activity	3497	4087.5	23	34	0.0278058	-590.5	-11
GO:0047743	chlordecone reductase activity	3543	1981	24	25	0.0204644	1562	-1
GO:0047837	D-xylose 1-dehydrogenase (NADP+) activity	3561	4087.5	25	28	0.0229131	-526.5	-3
GO:0050187	phosphoamidase activity	3642	4087.5	26	24	0.0196479	-445.5	2
GO:0061798	GTP 3',8'-cyclase activity	3972	4087.5	27	30	0.0245447	-115.5	-3
GO:0061799	cyclic pyranopterin monophosphate synthase activity	3973	4087.5	28	32	0.0261756	-114.5	-4
GO:0090416	nicotinate transmembrane transporter activity	4245	4087.5	29	22	0.0180142	157.5	7
GO:0090560	2-(3-amino-3-carboxypropyl)histidine synthase activity	4255	4087.5	30	23	0.0188311	167.5	7
GO:0004520	endodeoxyribonuclease activity	947	227	31	73	0.00433821	720	-42
GO:0005540	hyaluronic acid binding	1464	446	32	45	0.0167467	1018	-13
GO:0008106	alcohol dehydrogenase (NADP+) activity	1490	474.5	33	60	0.0189154	1015.5	-27
GO:0004033	aldo-keto reductase (NADP) activity	689	157	34	63	0.00207519	532	-29
GO:0000213	tRNA-intron endonuclease activity	349	1635	35	27	0.022097	-1286	8
GO:0004117	calmodulin-activated dual specificity 3',5'-cyclic-GMP, 3',5'-cyclic-AMP phosphodiesterase activity	745	994	36	40	0.0326925	-249	-4
GO:0004359	glutaminase activity	840	1229	37	29	0.023729	-389	8
GO:0004421	hydroxymethylglutaryl-CoA synthase activity	878	1964	38	35	0.0286207	-1086	3
GO:0008425	2-polyprenyl-6-methoxy-1,4-benzoquinone methyltransferase activity	1611	2630	39	31	0.0253602	-1019	8
GO:0015143	urate transmembrane transporter activity	1855	1507	40	33	0.0269908	348	7
GO:0016825	hydrolase activity, acting on acid phosphorus-nitrogen bonds	2217	3297	41	39	0.0318785	-1080	2
GO:0016838	carbon-oxygen lyase activity, acting on phosphates	2226	2721	42	42	0.0343201	-495	0
GO:0016892	endoribonuclease activity, producing 3'-phosphomonoesters	2256	2644	43	36	0.0294354	-388	7
GO:0016894	endonuclease activity, active with either ribo- or deoxyribonucleic acids and producing 3'-phosphomonoesters	2258	1111	44	37	0.0302499	1147	7
GO:0017159	pantetheine hydrolase activity	2326	4087.5	45	41	0.0335064	-1761.5	4
GO:0030348	syntaxin-3 binding	2541	2506	46	46	0.0375732	35	0
GO:0030580	quinone cofactor methyltransferase activity	2579	3213	47	38	0.0310643	-634	9
GO:0038062	protein tyrosine kinase collagen receptor activity	3107	2775	48	49	0.0400112	332	-1
GO:0046997	oxidoreductase activity, acting on the CH-NH group of donors, flavin as acceptor	3419	4087.5	49	48	0.0391987	-668.5	1
GO:0047023	androsterone dehydrogenase activity	3427	1625	50	50	0.0408236	1802	0
GO:0047086	ketosteroid monooxygenase activity	3435	1794	51	51	0.0416358	1641	0
GO:0048101	calmodulin-activated 3',5'-cyclic-GMP phosphodiesterase activity	3598	3086	52	57	0.0465053	512	-5
GO:0052732	phosphoethanolamine phosphatase activity	3839	4087.5	53	47	0.038386	-248.5	6
GO:0061654	NEDD8 conjugating enzyme activity	3944	4087.5	54	44	0.035947	-143.5	10
GO:0061891	calcium ion sensor activity	3981	3085	55	58	0.0473163	896	-3
GO:1901702	salt transmembrane transporter activity	4710	3135	56	43	0.0351336	1575	13
GO:0016866	intramolecular transferase activity	2241	955	57	76	0.0618855	1286	-19
GO:0016811	hydrolase activity, acting on carbon-nitrogen (but not peptide) bonds, in linear amides	188	916	58	91	0.0706399	-728	-33
GO:0004536	deoxyribonuclease activity	960	235	59	107	0.00464938	725	-48
GO:0031210	phosphatidylcholine binding	133	1206	60	92	0.0747901	-1073	-32
GO:0016829	lyase activity	2219	925	61	87.5	0.070762	1294	-26.5
GO:0000298	endopolyphosphatase activity	364	228	62	56	0.00437652	136	6
GO:0004126	cytidine deaminase activity	751	291	63	69.5	0.00712927	460	-6.5
GO:0004735	pyrroline-5-carboxylate reductase activity	1086	851	64	69.5	0.0570352	235	-5.5
GO:0008486	diphosphoinositol-polyphosphate diphosphatase activity	1653	1396	65	62	0.0505586	257	3
GO:0016880	acid-ammonia (or amide) ligase activity	2246	2026	66	52	0.0424478	220	14
GO:0032795	heterotrimeric G-protein binding	2826	1695	67	54	0.0440713	1131	13
GO:0033883	pyridoxal phosphatase activity	2887	2889	68	65	0.0529886	-2	3
GO:0034431	bis(5'-adenosyl)-hexaphosphatase activity	2924	2375	69	67	0.0546077	549	2
GO:0034432	bis(5'-adenosyl)-pentaphosphatase activity	2925	2377	70	68	0.055417	548	2
GO:0038064	collagen receptor activity	3108	1920	71	79	0.0643084	1188	-8
GO:0050218	propionate-CoA ligase activity	3647	2965	72	72	0.0586526	682	0
GO:0050693	LBD domain binding	3713	2406	73	71	0.057844	1307	2
GO:0102354	11-cis-retinol dehydrogenase activity	4408	4087.5	74	85	0.0691496	320.5	-11
GO:1902945	metalloendopeptidase activity involved in amyloid precursor protein catabolic process	4724	3330	75	66	0.0537982	1394	9
GO:1990599	3' overhang single-stranded DNA endodeoxyribonuclease activity	4807	4087.5	76	99	0.0804223	719.5	-23
GO:0016810	hydrolase activity, acting on carbon-nitrogen (but not peptide) bonds	216	914	77	106	0.0703317	-698	-29
GO:0016616	oxidoreductase activity, acting on the CH-OH group of donors, NAD or NADP as acceptor	226	826.5	78	112	0.0575798	-600.5	-34
GO:0003987	acetate-CoA ligase activity	661	671	79	78	0.0379057	-10	1
GO:0004322	ferroxidase activity	811	687	80	53	0.0397349	124	27
GO:0016401	palmitoyl-CoA oxidase activity	2055	1813	81	59	0.0481271	242	22
GO:0016724	oxidoreductase activity, acting on metal ions, oxygen as acceptor	2168	1894	82	55	0.0448828	274	27
GO:0016725	oxidoreductase activity, acting on CH or CH2 groups	2169	881	83	61	0.0497483	1288	22
GO:0019788	NEDD8 transferase activity	2419	1642	84	74	0.0602694	777	10
GO:0016645	oxidoreductase activity, acting on the CH-NH group of donors	2134	849	85	111	0.060684	1285	-26
GO:0004518	nuclease activity	945	224	86	132	0.0042243	721	-46
GO:0050997	quaternary ammonium group binding	149	1745	87	135	0.109258	-1596	-48
GO:0051539	4 iron, 4 sulfur cluster binding	3773	1790	88	93	0.0755952	1983	-5
GO:0016614	oxidoreductase activity, acting on CH-OH group of donors	229	824	89	129	0.0571628	-595	-40
GO:0004032	alditol:NADP+ 1-oxidoreductase activity	688	156	90	84	0.00204884	532	6
GO:0008169	C-methyltransferase activity	1521	1124	91	75	0.0610775	397	16
GO:0016531	copper chaperone activity	2112	1358	92	82	0.0667298	754	10
GO:0016722	oxidoreductase activity, acting on metal ions	2166	880	93	64	0.0521788	1286	29
GO:0034235	GPI anchor binding	2916	1562	94	86	0.0699559	1354	8
GO:0034511	U3 snoRNA binding	2932	1423	95	83	0.0675366	1509	12
GO:0046912	acyltransferase activity, acyl groups converted into alkyl on transfer	3394	2304	96	80	0.0651157	1090	16
GO:0050072	m7G(5')pppN diphosphatase activity	3622	2563	97	89	0.0723738	1059	8
GO:0097027	ubiquitin-protein transferase activator activity	4268	2238	98	81	0.0659228	2030	17
GO:0003689	DNA clamp loader activity	538	135	99	90	0.00153436	403	9
GO:0003997	acyl-CoA oxidase activity	668	260	100	77	0.00569122	408	23
GO:0004526	ribonuclease P activity	951	254	101	100	0.00543158	697	1
GO:0004745	NAD-retinol dehydrogenase activity	1095	284	102	118	0.0067904	811	-16
GO:0008429	phosphatidylethanolamine binding	1615	743	103	109	0.0464768	872	-6
GO:0017162	aryl hydrocarbon receptor binding	2328	1364	104	94	0.0764001	964	10
GO:0022889	serine transmembrane transporter activity	2482	1359	105	96	0.0780095	1123	9
GO:0033204	ribonuclease P RNA binding	2840	1452	106	105	0.0852433	1388	1
GO:0005544	calcium-dependent phospholipid binding	1466	450	107	161	0.0170484	1016	-54
GO:0072341	modified amino acid binding	4192	2010	108	160	0.129154	2182	-52
GO:0004521	endoribonuclease activity	948	229	109	125	0.00441499	719	-16
GO:0043130	ubiquitin binding	3217	1509	110	144	0.116432	1708	-34
GO:0000014	single-stranded DNA endodeoxyribonuclease activity	324	30	111	146	0.00179459	294	-35
GO:0005104	fibroblast growth factor receptor binding	1297	346	112	103	0.0100789	951	9
GO:0005347	ATP transmembrane transporter activity	1409	415	113	104	0.0144996	994	9
GO:0043262	adenosine-diphosphatase activity	3233	2127	114	98	0.0796182	1106	16
GO:0001786	phosphatidylserine binding	485	74	115	142	0.0016976	411	-27
GO:0001094	TFIID-class transcription factor complex binding	415	60	116	152	0.00194512	355	-36
GO:0004865	protein serine/threonine phosphatase inhibitor activity	1180	354	117	108	0.0105503	826	9
GO:0008239	dipeptidyl-peptidase activity	1546	654	118	121	0.0360093	892	-3
GO:0010181	FMN binding	1785	636	119	95	0.0340544	1149	24
GO:0016634	oxidoreductase activity, acting on the CH-CH group of donors, oxygen as acceptor	2128	934	120	87.5	0.071568	1194	32.5
GO:0016849	phosphorus-oxygen lyase activity	2233	937	121	113	0.0739159	1296	8
GO:0047555	3',5'-cyclic-GMP phosphodiesterase activity	3511	1652	122	128	0.103668	1859	-6
GO:0070016	armadillo repeat domain binding	4029	2014	123	137	0.110853	2015	-14
GO:0070573	metallodipeptidase activity	4100	2305	124	101	0.08203	1795	23
GO:0016835	carbon-oxygen lyase activity	2224	930	125	141	0.0728157	1294	-16
GO:0001758	retinal dehydrogenase activity	481	87	126	122	0.00125308	394	4
GO:0004115	3',5'-cyclic-AMP phosphodiesterase activity	744	167	127	133	0.00234797	577	-6
GO:0004300	enoyl-CoA hydratase activity	794	278	128	97	0.00650652	516	31
GO:0005542	folic acid binding	1465	447	129	124	0.0168219	1018	5
GO:0016530	metallochaperone activity	2111	830	130	116.5	0.0579983	1281	13.5
GO:0016884	carbon-nitrogen ligase activity, with glutamine as amido-N-donor	2249	962	131	102	0.0779128	1287	29
GO:0017110	nucleoside-diphosphatase activity	2311	1076	132	119	0.0964688	1235	13
GO:0005507	copper ion binding	174	435	133	116.5	0.0159308	-261	16.5
GO:0016830	carbon-carbon lyase activity	2220	926	134	138	0.0721906	1294	-4
GO:0017018	myosin phosphatase activity	2284	989	135	196	0.0823477	1295	-61
GO:0000295	adenine nucleotide transmembrane transporter activity	363	22	136	131	0.00144478	341	5
GO:0004551	nucleotide diphosphatase activity	964	239.5	137	123	0.004809	724.5	14
GO:0005346	purine ribonucleotide transmembrane transporter activity	1408	414	138	134	0.0144298	994	4
GO:0016641	oxidoreductase activity, acting on the CH-NH2 group of donors, oxygen as acceptor	2132	848	139	114.5	0.0605411	1284	24.5
GO:0016868	intramolecular transferase activity, phosphotransferases	2242	1100	140	114.5	0.0924635	1142	25.5
GO:0048407	platelet-derived growth factor binding	3610	1784	141	120	0.0972694	1826	21
GO:0050145	nucleoside monophosphate kinase activity	3635	1698	142	139	0.112448	1937	3
GO:0052650	NADP-retinol dehydrogenase activity	3821	1812	143	162	0.130741	2009	-19
GO:0098919	structural constituent of postsynaptic density	4337	2179	144	110	0.0892562	2158	34
GO:0032182	ubiquitin-like protein binding	2779	1274	145	170	0.136646	1505	-25
GO:0005509	calcium ion binding	272	437	146	172	0.0160776	-165	-26
GO:0004114	3',5'-cyclic-nucleotide phosphodiesterase activity	743	166	147	151	0.00231993	577	-4
GO:0004896	cytokine receptor activity	1191	312	148	153	0.00819536	879	-5
GO:0008327	methyl-CpG binding	1572	546	149	154	0.0250983	1026	-5
GO:0015216	purine nucleotide transmembrane transporter activity	1899	702	150	149	0.041489	1197	1
GO:0043023	ribosomal large subunit binding	3208	1592	151	147	0.118821	1616	4
GO:0045499	chemorepellent activity	3347	1584	152	148	0.119617	1763	4
GO:0008514	organic anion transmembrane transporter activity	242	576	153	180	0.0279321	-334	-27
GO:0016765	transferase activity, transferring alkyl or aryl (other than methyl) groups	2185	889	154	183	0.0665369	1296	-29
GO:0001098	basal transcription machinery binding	418	43.5	155	210	0.00371277	374.5	-55
GO:0001099	basal RNA polymerase II transcription machinery binding	419	45	156	211	0.00374821	374	-55
GO:0016627	oxidoreductase activity, acting on the CH-CH group of donors	2126	842	157	156	0.0596875	1284	1
GO:0016018	cyclosporin A binding	2002	915	158	126.5	0.0704857	1087	31.5
GO:0016638	oxidoreductase activity, acting on the CH-NH2 group of donors	2130	847	159	136	0.0603984	1283	23
GO:0035259	nuclear glucocorticoid receptor binding	2989	1385	160	130	0.105266	1604	30
GO:0055106	ubiquitin-protein transferase regulator activity	3907	1841	161	140	0.113245	2066	21
GO:0098879	structural constituent of postsynaptic specialization	4334	2177	162	126.5	0.102069	2157	35.5
GO:0005201	extracellular matrix structural constituent	1356	382.5	163	200	0.0123497	973.5	-37
GO:0005518	collagen binding	184	423.5	164	184	0.0151353	-239.5	-20
GO:0051536	iron-sulfur cluster binding	3770	1785	165	174	0.14025	1985	-9
GO:0051540	metal cluster binding	3774	1792	166	176	0.141832	1982	-10
GO:0004112	cyclic-nucleotide phosphodiesterase activity	741	164	167	164	0.00226437	577	3
GO:0016805	dipeptidase activity	2208	913	168	143	0.0701779	1295	25
GO:0017116	single-stranded DNA helicase activity	2313	1078	169	150	0.0978355	1235	19
GO:0004722	protein serine/threonine phosphatase activity	1078	279	170	226	0.00655341	799	-56
GO:0043621	protein self-association	3259	1543	171	227	0.181956	1716	-56
GO:0003712	transcription coregulator activity	544	102	172	198	0.00330057	442	-26
GO:0019904	protein domain specific binding	308	1094	173	165	0.100761	-786	8
GO:0097602	cullin family protein binding	4298	2144	174	155	0.125183	2154	19
GO:0140299	small molecule sensor activity	4601	2215	175	178	0.143414	2386	-3
GO:0005539	glycosaminoglycan binding	251	445	176	222	0.0166717	-194	-46
GO:0015215	nucleotide transmembrane transporter activity	1898	699	177	166	0.0411352	1199	11
GO:0015605	organophosphate ester transmembrane transporter activity	1978	755	178	167.5	0.0479902	1223	10.5
GO:0016709	oxidoreductase activity, acting on paired donors, with incorporation or reduction of molecular oxygen, NAD(P)H as one donor, and incorporation of one atom of oxygen	2157	873	179	167.5	0.0641634	1284	11.5
GO:0019239	deaminase activity	2395	1056	180	181	0.093883	1339	-1
GO:0030506	ankyrin binding	121	1165	181	157	0.114264	-1044	24
GO:0031683	G-protein beta/gamma-subunit complex binding	2655	1238	182	145	0.117229	1417	37
GO:0140375	immune receptor activity	4628	2235	183	185	0.148945	2393	-2
GO:0016491	oxidoreductase activity	283	807.5	184	213	0.0548285	-524.5	-29
GO:0016922	nuclear receptor binding	2270	980	185	266	0.0808558	1290	-81
GO:0004693	cyclin-dependent protein serine/threonine kinase activity	1061	266	186	195	0.00595693	795	-9
GO:0005179	hormone activity	1351	378.5	187	158	0.0120294	972.5	29
GO:0016646	oxidoreductase activity, acting on the CH-NH group of donors, NAD or NADP as acceptor	2135	852	188	186	0.0611136	1283	2
GO:0016891	endoribonuclease activity, producing 5'-phosphomonoesters	2255	967	189	190	0.0787249	1288	-1
GO:0051861	glycolipid binding	3797	1798	190	171	0.137875	1999	19
GO:0097472	cyclin-dependent protein kinase activity	4294	2049	191	202	0.162342	2245	-11
GO:0005044	scavenger receptor activity	1281	334	192	182	0.00939187	947	10
GO:0016814	hydrolase activity, acting on carbon-nitrogen (but not peptide) bonds, in cyclic amidines	2212	922	193	203	0.0715683	1290	-10
GO:0016893	endonuclease activity, active with either ribo- or deoxyribonucleic acids and producing 5'-phosphomonoesters	2257	968	194	206	0.0788878	1289	-12
GO:0030332	cyclin binding	2534	1154	195	223	0.112117	1380	-28
GO:0031624	ubiquitin conjugating enzyme binding	2651	1233	196	159	0.127993	1418	37
GO:0033764	steroid dehydrogenase activity, acting on the CH-OH group of donors, NAD or NADP as acceptor	153	1320	197	187	0.146692	-1167	10
GO:0140097	catalytic activity, acting on DNA	4584	2191	198	216	0.173339	2393	-18
GO:0016788	hydrolase activity, acting on ester bonds	303	902	199	192.5	0.0684971	-599	6.5
GO:0016791	phosphatase activity	2200	904	200	192.5	0.0688012	1296	7.5
GO:0001091	RNA polymerase II general transcription initiation factor binding	413	41	201	297	0.00742629	372	-96
GO:0008139	nuclear localization sequence binding	1512	487	202	232	0.0199672	1025	-30
GO:0016229	steroid dehydrogenase activity	157	765	203	194	0.0492699	-608	9
GO:0016628	oxidoreductase activity, acting on the CH-CH group of donors, NAD or NADP as acceptor	2127	844	204	191	0.0599714	1283	13
GO:0017056	structural constituent of nuclear pore	2294	993	205	236	0.0830152	1301	-31
GO:0030020	extracellular matrix structural constituent conferring tensile strength	2490	1126	206	169	0.106742	1364	37
GO:0050750	low-density lipoprotein particle receptor binding	3718	1739	207	215	0.172555	1979	-8
GO:0004540	ribonuclease activity	961	236	208	251	0.00530404	725	-43
GO:0042578	phosphoric ester hydrolase activity	3170	1475	209	237	0.183165	1695	-28
GO:0050660	flavin adenine dinucleotide binding	3706	1725	210	212	0.170201	1981	-2
GO:0070064	proline-rich region binding	4042	1907	211	175	0.141041	2135	36
GO:0008238	exopeptidase activity	1545	530	212	262	0.0236489	1015	-50
GO:0070851	growth factor receptor binding	4136	1970	213	248.5	0.19913	2166	-35.5
GO:0061629	RNA polymerase II-specific DNA-binding transcription factor binding	284	1863	214	253	0.202243	-1579	-39
GO:0043169	cation binding	259	4	215	201	0.00328138	255	14
GO:0005154	epidermal growth factor receptor binding	1333	358	216	189	0.0107901	975	27
GO:0008028	monocarboxylic acid transmembrane transporter activity	176	444	217	163	0.0165968	-268	54
GO:0016405	CoA-ligase activity	126	787.5	218	204	0.0521445	-661.5	14
GO:0016655	oxidoreductase activity, acting on NAD(P)H, quinone or similar compound as acceptor	2140	854	219	207.5	0.0614009	1286	11.5
GO:0016776	phosphotransferase activity, phosphate group as acceptor	2190	895	220	207.5	0.0674381	1295	12.5
GO:0017075	syntaxin-1 binding	2301	1000	221	230	0.0841897	1301	-9
GO:0070325	lipoprotein particle receptor binding	4069	1926	222	234	0.18743	2143	-12
GO:0140110	transcription regulator activity	320	2017	223	248.5	0.198351	-1697	-25.5
GO:0046872	metal ion binding	248	1	224	209	0.000820597	247	15
GO:0005342	organic acid transmembrane transporter activity	233	399	225	250	0.0134031	-166	-25
GO:0046943	carboxylic acid transmembrane transporter activity	231	1272	226	252	0.136218	-1041	-26
GO:0015175	neutral amino acid transmembrane transporter activity	1872	690	227	228	0.0400827	1182	-1
GO:0030331	nuclear estrogen receptor binding	2533	1153	228	265	0.111923	1380	-37
GO:0044390	ubiquitin-like protein conjugating enzyme binding	3302	1559	229	188	0.151312	1743	41
GO:0048027	mRNA 5'-UTR binding	3593	1680	230	205	0.164702	1913	25
GO:0099186	structural constituent of postsynapse	4349	2096	231	179	0.144204	2253	52
GO:0030165	PDZ domain binding	2504	1135	232	254	0.108455	1369	-22
GO:0051219	phosphoprotein binding	3744	1770	233	263.5	0.210016	1974	-30.5
GO:0003697	single-stranded DNA binding	542	100	234	261	0.00573509	442	-27
GO:0001671	ATPase activator activity	471	67	235	274	0.00632063	404	-39
GO:0004864	protein phosphatase inhibitor activity	1179	305	236	243.5	0.00783175	874	-7.5
GO:0015932	nucleobase-containing compound transmembrane transporter activity	1998	770.5	237	240	0.0499161	1227.5	-3
GO:0016251	RNA polymerase II general transcription initiation factor activity	2031	787.5	238	238	0.0522771	1243.5	0
GO:0016878	acid-thiol ligase activity	134	943.5	239	243.5	0.0748656	-809.5	-4.5
GO:0019213	deacetylase activity	2391	1055	240	302	0.0937052	1336	-62
GO:0030515	snoRNA binding	2563	1168	241	220	0.114854	1395	21
GO:0071949	FAD binding	4189	2005	242	173	0.139458	2184	69
GO:1901505	carbohydrate derivative transmembrane transporter activity	4702	2284	243	247	0.197572	2418	-4
GO:0042803	protein homodimerization activity	280	1482.5	244	242	0.184908	-1202.5	2
GO:0016831	carboxy-lyase activity	2221	927	245	177	0.0723466	1294	68
GO:0019212	phosphatase inhibitor activity	2390	1054	246	256	0.0935277	1336	-10
GO:0016853	isomerase activity	235	939.5	247	241	0.07439	-704.5	6
GO:0008509	anion transmembrane transporter activity	109	247	248	257	0.00556065	-138	-9
GO:0046983	protein dimerization activity	297	1589	249	239	0.191334	-1292	10
GO:0005516	calmodulin binding	37	317	250	267	0.00846014	-280	-17
GO:0001784	phosphotyrosine residue binding	483	72	251	245	0.00505349	411	6
GO:0019205	nucleobase-containing compound kinase activity	2385	1047	252	258	0.0922895	1338	-6
GO:0097718	disordered domain specific binding	4309	2059	253	260	0.207686	2250	-7
GO:0008022	protein C-terminus binding	261	460	254	288.5	0.0178145	-199	-34.5
GO:0035091	phosphatidylinositol binding	2972	1368	255	235	0.157555	1604	20
GO:0140297	DNA-binding transcription factor binding	295	1928	256	281	0.223964	-1633	-25
GO:0003684	damaged DNA binding	536	97	257	411	0.0142214	439	-154
GO:0004177	aminopeptidase activity	786	174	258	283	0.00674267	612	-25
GO:0015035	protein-disulfide reductase activity	1816	658	259	246	0.0364511	1158	13
GO:0042169	SH2 domain binding	3149	1458	260	224	0.178967	1691	36
GO:0042805	actinin binding	150	1457	261	197	0.158407	-1307	64
GO:0098918	structural constituent of synapse	4336	2082	262	199	0.159982	2254	63
GO:0008134	transcription factor binding	298	481	263	280	0.0194782	-183	-17
GO:0051721	protein phosphatase 2A binding	3779	1795	264	311	0.247089	1984	-47
GO:0031593	polyubiquitin modification-dependent protein binding	2650	1231	265	217	0.127578	1419	48
GO:0061650	ubiquitin-like protein conjugating enzyme activity	3943	1867	266	233	0.186648	2076	33
GO:0140223	general transcription initiation factor activity	4594	2208	267	273	0.217771	2386	-6
GO:0016836	hydro-lyase activity	2225	931	268	218.5	0.0729723	1294	49.5
GO:0016879	ligase activity, forming carbon-nitrogen bonds	2245	958	269	221	0.0772663	1287	48
GO:0140101	catalytic activity, acting on a tRNA	4586	2194	270	285.5	0.227828	2392	-15.5
GO:0003755	peptidyl-prolyl cis-trans isomerase activity	559	117	271	218.5	0.00403782	442	52.5
GO:0048018	receptor ligand activity	3590	1676	272	282	0.224737	1914	-10
GO:0003678	DNA helicase activity	532	95	273	268	0.00604684	437	5
GO:0004869	cysteine-type endopeptidase inhibitor activity	1183	308	274	225	0.00798657	875	49
GO:0015485	cholesterol binding	21	497	275	290	0.0207956	-476	-15
GO:0016877	ligase activity, forming carbon-sulfur bonds	147	939.5	276	294	0.0742318	-792.5	-18
GO:0019787	ubiquitin-like protein transferase activity	2418	1063	277	263.5	0.0951317	1355	13.5
GO:0019842	vitamin binding	2436	1077	278	287	0.0976541	1359	-9
GO:0051087	chaperone binding	3739	1761	279	279	0.222417	1978	0
GO:0004714	transmembrane receptor protein tyrosine kinase activity	169	275	280	318	0.0085136	-106	-38
GO:0015036	disulfide oxidoreductase activity	1817	660	281	270	0.036673	1157	11
GO:0016859	cis-trans isomerase activity	2237	945	282	231	0.0751835	1292	51
GO:0004866	endopeptidase inhibitor activity	1181	306	283	285.5	0.00788319	875	-2.5
GO:0030546	signaling receptor activator activity	2569	1175	284	288.5	0.116234	1394	-4.5
GO:0030544	Hsp70 protein binding	2568	1174	285	214	0.116037	1394	71
GO:0005048	signal sequence binding	1284	335	286	372	0.0116505	949	-86
GO:0030170	pyridoxal phosphate binding	2506	1137	287	269	0.108838	1369	18
GO:0032934	sterol binding	26	557	288	309	0.0261198	-531	-21
GO:0002020	protease binding	508	84	289	284	0.0067904	424	5
GO:0004721	phosphoprotein phosphatase activity	1077	277	290	300	0.00757707	800	-10
GO:0030414	peptidase inhibitor activity	2557	1163	291	292	0.113872	1394	-1
GO:0005096	GTPase activator activity	1296	345	292	308	0.0100207	951	-16
GO:0004222	metalloendopeptidase activity	90	180	293	272	0.00622869	-90	21
GO:0038024	cargo receptor activity	3101	1434	294	315	0.173124	1667	-21
GO:0070279	vitamin B6 binding	4062	1922	295	275.5	0.21932	2140	19.5
GO:0140296	general transcription initiation factor binding	4600	2212	296	485	0.378227	2388	-189
GO:1990841	promoter-specific chromatin binding	4824	2356	297	482	0.376009	2468	-185
GO:0005198	structural molecule activity	264	362	298	278	0.0109717	-98	20
GO:0005504	fatty acid binding	1453	431	299	229	0.0156392	1022	70
GO:0008235	metalloexopeptidase activity	1544	529	300	275.5	0.0235597	1015	24.5
GO:0016620	oxidoreductase activity, acting on the aldehyde or oxo group of donors, NAD or NADP as acceptor	2123	838	301	323	0.0591217	1285	-22
GO:0030374	nuclear receptor coactivator activity	2549	1161	302	362	0.113481	1388	-60
GO:0061135	endopeptidase regulator activity	3921	1850	303	298	0.237087	2071	5
GO:0045309	protein phosphorylated amino acid binding	3342	1580	304	301	0.210171	1762	3
GO:0017124	SH3 domain binding	2315	1010	305	324	0.0858819	1305	-19
GO:0004497	monooxygenase activity	926	218	306	334	0.00939187	708	-28
GO:0016651	oxidoreductase activity, acting on NAD(P)H	2138	853	307	340	0.0612572	1285	-33
GO:0019199	transmembrane receptor protein kinase activity	51	570	308	366	0.0273532	-519	-58
GO:0004867	serine-type endopeptidase inhibitor activity	1182	307	309	338.5	0.00961817	875	-29.5
GO:0015171	amino acid transmembrane transporter activity	1868	685	310	338.5	0.0395039	1183	-28.5
GO:0140677	molecular function activator activity	4671	2266	311	429	0.336578	2405	-118
GO:0033218	amide binding	287	1294	312	292	0.14097	-1007	20
GO:0030545	signaling receptor regulator activity	292	1156	313	306.5	0.112506	-864	6.5
GO:0003824	catalytic activity	269	8	314	255	0.00547444	261	59
GO:0031406	carboxylic acid binding	2633	1212	315	304.5	0.12367	1421	10.5
GO:0016903	oxidoreductase activity, acting on the aldehyde or oxo group of donors	2265	974	316	346	0.0798687	1291	-30
GO:0004843	cysteine-type deubiquitinase activity	1164	302	317	457	0.0175829	862	-140
GO:0016667	oxidoreductase activity, acting on a sulfur group of donors	2145	859	318	317	0.062122	1286	1
GO:0045296	cadherin binding	3341	1579	319	271	0.209905	1762	48
GO:0003713	transcription coactivator activity	545	103	320	314	0.00830077	442	6
GO:0046332	SMAD binding	3363	1594	321	299	0.213912	1769	22
GO:0042277	peptide binding	271	1450	322	295	0.177009	-1179	27
GO:0003743	translation initiation factor activity	556	115	323	325	0.00889254	441	-2
GO:0019888	protein phosphatase regulator activity	2446	1086	324	364	0.099293	1360	-40
GO:0050840	extracellular matrix binding	170	1381	325	277	0.160563	-1211	48
GO:0008081	phosphoric diester hydrolase activity	1485	465	326	413	0.0182039	1020	-87
GO:0101005	deubiquitinase activity	4369	2111	327	470	0.367123	2258	-143
GO:0033293	monocarboxylic acid binding	2846	1312	328	259	0.144919	1534	69
GO:0004197	cysteine-type endopeptidase activity	791	179	329	478	0.019236	612	-149
GO:0005085	guanyl-nucleotide exchange factor activity	256	331	330	356	0.0106699	-75	-26
GO:0005546	phosphatidylinositol-4,5-bisphosphate binding	1468	453	331	433	0.0172765	1015	-102
GO:0030276	clathrin binding	2523	1143	332	436	0.10999	1380	-104
GO:0005543	phospholipid binding	293	449	333	296	0.0169727	-156	37
GO:0061134	peptidase regulator activity	3920	1849	334	312	0.247857	2071	22
GO:0003729	mRNA binding	553	112	335	321	0.00862102	441	14
GO:0004842	ubiquitin-protein transferase activity	1163	300	336	306.5	0.00793479	863	29.5
GO:0019783	ubiquitin-like protein peptidase activity	2414	1062	337	502	0.0949528	1352	-165
GO:0140640	catalytic activity, acting on a nucleic acid	4663	2255	338	304.5	0.242476	2408	33.5
GO:0019903	protein phosphatase binding	2449	1092	339	326.5	0.100393	1357	12.5
GO:0005496	steroid binding	8	203	340	406	0.0138775	-195	-66
GO:0008094	ATP-dependent activity, acting on DNA	1488	471.5	341	365	0.0186767	1016.5	-24
GO:0043178	alcohol binding	60	639	342	418	0.0343764	-579	-76
GO:0019905	syntaxin binding	2450	1095	343	449	0.100946	1355	-106
GO:0005200	structural constituent of cytoskeleton	179	365	344	511	0.0219837	-186	-167
GO:0019208	phosphatase regulator activity	2387	1050	345	435	0.0928191	1337	-90
GO:0003677	DNA binding	318	78.5	346	316	0.00840685	239.5	30
GO:0016787	hydrolase activity	281	139	347	303	0.00772937	142	44
GO:0001221	transcription coregulator binding	431	49	348	514.5	0.0222426	382	-166.5
GO:0001227	DNA-binding transcription repressor activity, RNA polymerase II-specific	275	43.5	349	378	0.0120294	231.5	-29
GO:0048306	calcium-dependent protein binding	3607	1688	350	456	0.239885	1919	-106
GO:0001217	DNA-binding transcription repressor activity	276	39.5	351	397	0.0132691	236.5	-46
GO:0140104	molecular carrier activity	4589	2197	352	390	0.30726	2392	-38
GO:0008201	heparin binding	1541	526	353	319	0.0232933	1015	34
GO:0005525	GTP binding	1459	443	354	329.5	0.0165221	1016	24.5
GO:0030695	GTPase regulator activity	289	1186	355	344.5	0.118421	-897	10.5
GO:0060589	nucleoside-triphosphatase regulator activity	290	1800	356	347	0.272775	-1510	9
GO:0042393	histone binding	3165	1471	357	369	0.182173	1694	-12
GO:0061630	ubiquitin protein ligase activity	3939	1864	358	331.5	0.262422	2075	26.5
GO:0003700	DNA-binding transcription factor activity	316	92	359	354	0.0105503	224	5
GO:0043167	ion binding	250	2	360	292	0.00164103	248	68
GO:0016874	ligase activity	234	935.5	361	331.5	0.0736007	-701.5	29.5
GO:0008236	serine-type peptidase activity	243	522	362	472	0.0229403	-279	-110
GO:1902936	phosphatidylinositol bisphosphate binding	4723	2295	363	471	0.367864	2428	-108
GO:0008135	translation factor activity, RNA binding	1509	482	364	430	0.0195593	1027	-66
GO:0004857	enzyme inhibitor activity	1174	303	365	313	0.00824798	871	52
GO:0061659	ubiquitin-like protein ligase activity	3947	1869	366	336.5	0.266244	2078	29.5
GO:0019001	guanyl nucleotide binding	285	1032	367	335	0.089664	-747	32
GO:0032561	guanyl ribonucleotide binding	286	1296	368	336.5	0.141406	-1010	31.5
GO:0031267	small GTPase binding	266	1193.5	369	321	0.120024	-927.5	48
GO:0003676	nucleic acid binding	321	77	370	310	0.00809063	244	60
GO:0017171	serine hydrolase activity	245	1021	371	487	0.0877628	-776	-116
GO:0042802	identical protein binding	296	133	372	326.5	0.00900232	163	45.5
GO:0003924	GTPase activity	623	137	373	367	0.0113394	486	6
GO:0004888	transmembrane signaling receptor activity	68	71	374	333	0.00933571	-3	41
GO:0004713	protein tyrosine kinase activity	218	274	375	491	0.0202965	-56	-116
GO:0016705	oxidoreductase activity, acting on paired donors, with incorporation or reduction of molecular oxygen	2154	871	376	463	0.0638698	1283	-87
GO:0008017	microtubule binding	1475	459	377	341	0.0177372	1016	36
GO:0000149	SNARE binding	340	17	378	431.5	0.0139272	323	-53.5
GO:0003730	mRNA 3'-UTR binding	554	113	379	440	0.0162991	441	-61
GO:0008289	lipid binding	237	330	380	321	0.00916826	-93	59
GO:0003735	structural constituent of ribosome	555	114	381	342	0.00984716	441	39
GO:0019902	phosphatase binding	2448	1091	382	344.5	0.100209	1357	37.5
GO:0008757	S-adenosylmethionine-dependent methyltransferase activity	228	592	383	359	0.0295055	-364	24
GO:0003682	chromatin binding	535	96	384	328	0.00905746	439	56
GO:0019838	growth factor binding	219	1073	385	407	0.09693	-854	-22
GO:0008047	enzyme activator activity	246	462	386	355	0.0179698	-216	31
GO:0090079	translation regulator activity, nucleic acid binding	4243	2031	387	448	0.347279	2212	-61
GO:0004386	helicase activity	862	191	388	450	0.0170484	671	-62
GO:0008237	metallopeptidase activity	144	523.5	389	419	0.0230283	-379.5	-30
GO:0060090	molecular adaptor activity	209	595	390	329.5	0.0298053	-386	60.5
GO:0046982	protein heterodimerization activity	3417	1621	391	400	0.22122	1796	-9
GO:0008234	cysteine-type peptidase activity	1543	528	392	554	0.0258392	1015	-162
GO:0051020	GTPase binding	274	1757	393	350.5	0.259898	-1483	42.5
GO:0043177	organic acid binding	3223	1512	394	480	0.19247	1711	-86
GO:0004175	endopeptidase activity	146	173	395	353	0.0104908	-27	42
GO:0044325	transmembrane transporter binding	3296	1554	396	381	0.203311	1742	15
GO:0140030	modification-dependent protein binding	4571	2181	397	384	0.302727	2390	13
GO:0008168	methyltransferase activity	255	471.5	398	392	0.0187561	-216.5	6
GO:0016462	pyrophosphatase activity	300	805.5	399	343	0.0546927	-505.5	56
GO:0106310	protein serine kinase activity	277	2012	400	357.5	0.282253	-1735	42.5
GO:0016817	hydrolase activity, acting on acid anhydrides	301	917	401	348	0.0707942	-616	53
GO:0016818	hydrolase activity, acting on acid anhydrides, in phosphorus-containing anhydrides	302	919.5	402	350.5	0.0712582	-617.5	51.5
GO:0031072	heat shock protein binding	2618	1205	403	349	0.122246	1413	54
GO:0003714	transcription corepressor activity	546	105.5	404	466	0.0182823	440.5	-62
GO:0000981	DNA-binding transcription factor activity, RNA polymerase II-specific	314	26.5	405	357.5	0.0107901	287.5	47.5
GO:0008270	zinc ion binding	278	532	406	398.5	0.0238277	-254	7.5
GO:0016741	transferase activity, transferring one-carbon groups	258	875.5	407	417	0.0646052	-617.5	-10
GO:0001228	DNA-binding transcription activator activity, RNA polymerase II-specific	434	53	408	518	0.0225901	381	-110
GO:0045182	translation regulator activity	3335	1573	409	474	0.208313	1762	-65
GO:0001216	DNA-binding transcription activator activity	430	48	410	512.5	0.0220698	382	-102.5
GO:0046914	transition metal ion binding	268	615	411	388.5	0.0318426	-347	22.5
GO:0008233	peptidase activity	202	515	412	376	0.0222426	-313	36
GO:1901981	phosphatidylinositol phosphate binding	4712	2291	413	538	0.417158	2421	-125
GO:0016301	kinase activity	173	195	414	352	0.0104314	-22	62
GO:0000978	RNA polymerase II cis-regulatory region sequence-specific DNA binding	393	32	415	370	0.0115256	361	45
GO:0038023	signaling receptor activity	118	88	416	379.5	0.0120931	30	36.5
GO:0060089	molecular transducer activity	119	89	417	382	0.0122853	30	35
GO:0000987	cis-regulatory region sequence-specific DNA binding	395	34	418	376	0.0119024	361	42
GO:0030234	enzyme regulator activity	282	611	419	368	0.0314298	-329	51
GO:0015075	ion transmembrane transporter activity	19	23	420	376	0.0119658	-4	44
GO:0016773	phosphotransferase activity, alcohol group as acceptor	155	188	421	360.5	0.0109717	-33	60.5
GO:0015631	tubulin binding	1981	758	422	386.5	0.0483724	1223	35.5
GO:0140098	catalytic activity, acting on RNA	4585	2192	423	394.5	0.311033	2393	28.5
GO:0005488	binding	215	5	424	360.5	0.0041013	210	63.5
GO:0097367	carbohydrate derivative binding	175	21	425	363	0.0110936	154	62
GO:0043021	ribonucleoprotein complex binding	3206	1501	426	530	0.189679	1705	-104
GO:1901681	sulfur compound binding	4708	2287	427	444	0.347786	2421	-17
GO:0030246	carbohydrate binding	181	1041	428	532	0.0912348	-860	-104
GO:0016746	acyltransferase activity	2178	883	429	473	0.0656418	1295	-44
GO:0004674	protein serine/threonine kinase activity	221	255	430	398.5	0.0134031	-34	31.5
GO:0004672	protein kinase activity	193	239.5	431	379.5	0.012157	-46.5	51.5
GO:0000166	nucleotide binding	240	7	432	371	0.00574064	233	61
GO:1901265	nucleoside phosphate binding	241	57	433	373	0.0117132	184	60
GO:0000977	RNA polymerase II transcription regulatory region sequence-specific DNA binding	315	24.5	434	394.5	0.013003	290.5	39.5
GO:0098772	molecular function regulator activity	294	248	435	391	0.012871	46	44
GO:0000287	magnesium ion binding	260	11	436	451.5	0.00901731	249	-15.5
GO:0140096	catalytic activity, acting on a protein	247	91	437	386.5	0.012609	156	50.5
GO:0017111	nucleoside-triphosphatase activity	299	1009	438	404	0.0857119	-710	34
GO:0016772	transferase activity, transferring phosphorus-containing groups	203	197	439	388.5	0.0127397	6	50.5
GO:0003723	RNA binding	317	108	440	394.5	0.0130693	209	45.5
GO:0097159	organic cyclic compound binding	304	19	441	374	0.0117761	285	67
GO:1901363	heterocyclic compound binding	313	38	442	383	0.0123497	275	59
GO:0032553	ribonucleotide binding	254	76	443	385	0.012479	178	58
GO:0043565	sequence-specific DNA binding	312	1259	444	415	0.133447	-947	29
GO:0051015	actin filament binding	257	1526	445	619	0.196051	-1269	-174
GO:0035639	purine ribonucleoside triphosphate binding	270	136	446	394.5	0.0132023	134	51.5
GO:0000976	transcription cis-regulatory region binding	305	16	447	402	0.0131093	289	45
GO:0031625	ubiquitin protein ligase binding	2652	1234	448	499	0.1282	1418	-51
GO:0016740	transferase activity	273	65	449	409	0.0140833	208	40
GO:0001067	transcription regulatory region nucleic acid binding	307	24.5	450	404	0.0137411	282.5	46
GO:0022857	transmembrane transporter activity	67	46	451	404	0.0138092	21	47
GO:0050839	cell adhesion molecule binding	186	701	452	467	0.0413709	-515	-15
GO:0036094	small molecule binding	168	10	453	401	0.00819839	158	52
GO:0044389	ubiquitin-like protein ligase binding	3301	1558	454	508	0.204359	1743	-54
GO:0032555	purine ribonucleotide binding	249	73	455	409	0.0141523	176	46
GO:1990837	sequence-specific double-stranded DNA binding	309	1250	456	409	0.131546	-941	47
GO:0030674	protein-macromolecule adaptor activity	185	571	457	517	0.0274493	-386	-60
GO:0005524	ATP binding	239	130	458	415	0.0145695	109	43
GO:0005102	signaling receptor binding	230	128	459	412	0.0142907	102	47
GO:0016887	ATP hydrolysis activity	279	963	460	539	0.0780749	-684	-79
GO:0017076	purine nucleotide binding	252	75	461	415	0.0144996	177	46
GO:0140657	ATP-dependent activity	187	314	462	453	0.0172765	-127	9
GO:0008324	cation transmembrane transporter activity	61	158	463	562	0.0265908	-97	-99
GO:0003779	actin binding	88	63	464	427.5	0.0153502	25	36.5
GO:0043168	anion binding	288	94	465	424.5	0.0152068	194	40.5
GO:0032559	adenyl ribonucleotide binding	206	68	466	421	0.0149219	138	45
GO:0008092	cytoskeletal protein binding	171	37	467	424.5	0.0151353	134	42.5
GO:0030554	adenyl nucleotide binding	210	66	468	424.5	0.0152784	144	43.5
GO:0003690	double-stranded DNA binding	311	80	469	421	0.0148511	231	48
GO:0005515	protein binding	208	3	470	424.5	0.00246129	205	45.5
GO:0005215	transporter activity	10	6	471	421	0.00492106	4	50
GO:0019899	enzyme binding	319	969	472	427.5	0.0790508	-650	44.5
GO:0044877	protein-containing complex binding	238	119	473	431.5	0.0157118	119	41.5
GO:0019901	protein kinase binding	306	1090	474	526	0.100026	-784	-52
GO:0019900	kinase binding	310	1089	475	528	0.0998423	-779	-53
GO:0003674	molecular_function	291	12	476	434	0.00983605	279	42
GO:0000010	trans-hexaprenyltranstransferase activity	323	868	477	464	0.0634305	-545	13
GO:0000026	alpha-1,2-mannosyltransferase activity	326	246	478	579	0.0282238	80	-101
GO:0000030	mannosyltransferase activity	327	13	479	437	0.0106546	314	42
GO:0000033	alpha-1,3-mannosyltransferase activity	328	452	480	582	0.0285171	-124	-102
GO:0000035	acyl binding	329	2437	481	585	0.451287	-2108	-104
GO:0000036	acyl carrier activity	330	2440	482	587	0.452731	-2110	-105
GO:0000048	peptidyltransferase activity	331	1101	483	438	0.102055	-770	45
GO:0000049	tRNA binding	332	14	484	439	0.011473	318	45
GO:0000062	fatty-acyl-CoA binding	333	15	485	441	0.0122913	318	44
GO:0000064	L-ornithine transmembrane transporter activity	334	86	486	442	0.0164476	248	44
GO:0000099	sulfur amino acid transmembrane transporter activity	336	61	487	443	0.0165221	275	44
GO:0000104	succinate dehydrogenase activity	337	321	488	445	0.0166717	16	43
GO:0000121	glycerol-1-phosphatase activity	338	2493	489	541	0.419348	-2155	-52
GO:0000146	microfilament motor activity	6	9	490	446	0.00737931	-3	44
GO:0000155	phosphorelay sensor kinase activity	342	2186	491	564	0.402309	-1844	-73
GO:0000171	ribonuclease MRP activity	344	707	492	676	0.0420821	-363	-184
GO:0000175	3'-5'-exoribonuclease activity	345	18	493	447	0.014745	327	46
GO:0000179	rRNA (adenine-N6,N6-)-dimethyltransferase activity	346	534	494	484	0.0240072	-188	10
GO:0000182	rDNA binding	347	52	495	451.5	0.0172003	295	43.5
GO:0000210	NAD+ diphosphatase activity	348	341	496	454	0.0173528	7	42
GO:0000215	tRNA 2'-phosphotransferase activity	350	1801	497	651	0.273078	-1451	-154
GO:0000217	DNA secondary structure binding	351	20	498	455	0.0163799	331	43
GO:0000224	peptide-N4-(N-acetyl-beta-glucosaminyl)asparagine amidase activity	352	2477	499	602	0.463539	-2125	-103
GO:0000247	C-8 sterol isomerase activity	355	2296	500	715	0.443816	-1941	-215
GO:0000252	C-3 sterol dehydrogenase (C-4 sterol decarboxylase) activity	358	2045	501	626	0.352083	-1687	-125
GO:0000253	3-keto sterol reductase activity	49	101	502	458	0.01766	-52	44
GO:0000268	peroxisome targeting sequence binding	360	152	503	459	0.0177372	208	44
GO:0000285	1-phosphatidylinositol-3-phosphate 5-kinase activity	361	2092	504	498	0.368453	-1731	6
GO:0000293	ferric-chelate reductase activity	362	1210	505	629	0.123262	-848	-124
GO:0000309	nicotinamide-nucleotide adenylyltransferase activity	365	646	506	460	0.0351337	-281	46
GO:0000334	3-hydroxyanthranilate 3,4-dioxygenase activity	366	1965	507	608	0.325075	-1599	-101
GO:0000339	RNA cap binding	367	26.5	508	461	0.0178921	340.5	47
GO:0000340	RNA 7-methylguanosine cap binding	368	28	509	462	0.0179698	340	47
GO:0000386	second spliceosomal transesterification activity	369	1968	510	668	0.326069	-1599	-158
GO:0000400	four-way junction DNA binding	370	29	511	465	0.0182039	341	46
GO:0000401	open form four-way junction DNA binding	371	1997	512	535	0.335749	-1626	-23
GO:0000402	crossed form four-way junction DNA binding	372	2002	513	537	0.337433	-1630	-24
GO:0000403	Y-form DNA binding	373	272	514	639	0.0343764	101	-125
GO:0000405	bubble DNA binding	374	141	515	468	0.0184396	233	47
GO:0000700	mismatch base pair DNA N-glycosylase activity	376	219	516	469	0.0185184	157	47
GO:0000701	purine-specific mismatch base pair DNA N-glycosylase activity	377	1037	517	592	0.090535	-660	-75
GO:0000702	oxidized base lesion DNA N-glycosylase activity	378	182	518	677	0.0385866	196	-159
GO:0000703	oxidized pyrimidine nucleobase lesion DNA N-glycosylase activity	379	790	519	679	0.0525428	-411	-160
GO:0000774	adenyl-nucleotide exchange factor activity	381	42	520	475	0.0189953	339	45
GO:0000822	inositol hexakisphosphate binding	383	360	521	476	0.0190754	23	45
GO:0000825	inositol tetrakisphosphate 6-kinase activity	386	850	522	520	0.0608271	-464	2
GO:0000827	inositol-1,3,4,5,6-pentakisphosphate kinase activity	387	332	523	477	0.0191556	55	46
GO:0000828	inositol hexakisphosphate kinase activity	388	104	524	479	0.0193166	284	45
GO:0000829	inositol heptakisphosphate kinase activity	389	1295	525	718	0.141188	-906	-193
GO:0000832	inositol hexakisphosphate 5-kinase activity	391	213	526	481	0.0194782	178	45
GO:0000900	mRNA regulatory element binding translation repressor activity	392	31	527	483	0.0196405	361	44
GO:0000979	RNA polymerase II core promoter sequence-specific DNA binding	394	33	528	486	0.0198853	361	42
GO:0000992	RNA polymerase III cis-regulatory region sequence-specific DNA binding	396	216	529	488	0.0200493	180	41
GO:0000993	RNA polymerase II complex binding	397	35	530	489	0.0201315	362	41
GO:0000995	RNA polymerase III general transcription initiation factor activity	399	36	531	490	0.0202139	363	41
GO:0001002	RNA polymerase III type 1 promoter sequence-specific DNA binding	400	429	532	492	0.0203793	-29	40
GO:0001003	RNA polymerase III type 2 promoter sequence-specific DNA binding	401	434	533	493	0.0204622	-33	40
GO:0001006	RNA polymerase III type 3 promoter sequence-specific DNA binding	402	222	534	494	0.0205453	180	40
GO:0001016	RNA polymerase III transcription regulatory region sequence-specific DNA binding	404	170	535	495	0.0206286	234	40
GO:0001018	mitochondrial promoter sequence-specific DNA binding	405	601	536	496	0.0304094	-196	40
GO:0001025	RNA polymerase III general transcription initiation factor binding	406	262	537	497	0.0207956	144	40
GO:0001042	RNA polymerase I core binding	407	467	538	737	0.0457292	-60	-199
GO:0001046	core promoter sequence-specific DNA binding	408	39.5	539	500	0.0210474	368.5	39
GO:0001054	RNA polymerase I activity	409	982	540	501	0.0811861	-573	39
GO:0001055	RNA polymerase II activity	410	1487	541	503	0.186158	-1077	38
GO:0001056	RNA polymerase III activity	411	2647	542	616	0.473593	-2236	-74
GO:0001069	regulatory region RNA binding	412	563	543	504	0.0266855	-151	39
GO:0001093	TFIIB-class transcription factor binding	414	193	544	505	0.0214705	221	39
GO:0001096	TFIIF-class transcription factor complex binding	416	1626	545	506	0.222587	-1210	39
GO:0001097	TFIIH-class transcription factor complex binding	417	1132	546	507	0.107883	-715	39
GO:0001147	transcription termination site sequence-specific DNA binding	420	1433	547	648	0.172883	-1013	-101
GO:0001155	TFIIIA-class transcription factor binding	421	2504	548	683	0.521252	-2083	-135
GO:0001156	TFIIIC-class transcription factor complex binding	422	372	549	509	0.021812	50	40
GO:0001161	intronic transcription regulatory region sequence-specific DNA binding	423	47	550	510	0.0218977	376	40
GO:0001162	RNA polymerase II intronic transcription regulatory region sequence-specific DNA binding	424	69	551	512.5	0.0221561	355	38.5
GO:0001163	RNA polymerase I transcription regulatory region sequence-specific DNA binding	425	140	552	514.5	0.0223292	285	37.5
GO:0001164	RNA polymerase I core promoter sequence-specific DNA binding	426	160	553	516	0.022416	266	37
GO:0001165	RNA polymerase I cis-regulatory region sequence-specific DNA binding	427	2028	554	724	0.346254	-1601	-170
GO:0001181	RNA polymerase I general transcription initiation factor activity	429	256	555	728	0.0446192	173	-173
GO:0001222	transcription corepressor binding	432	50	556	519	0.0226774	382	37
GO:0001223	transcription coactivator binding	433	51	557	521	0.0228525	382	36
GO:0001409	guanine nucleotide transmembrane transporter activity	435	419	558	694	0.0405488	16	-136
GO:0001515	opioid peptide activity	437	616	559	732	0.0451109	-179	-173
GO:0001517	N-acetylglucosamine 6-O-sulfotransferase activity	438	107	560	697	0.0409001	331	-137
GO:0001530	lipopolysaccharide binding	439	54	561	522	0.0229403	385	39
GO:0001537	N-acetylgalactosamine 4-O-sulfotransferase activity	440	298	562	634	0.0338406	142	-72
GO:0001540	amyloid-beta binding	441	55	563	523	0.0230283	386	40
GO:0001565	phorbol ester receptor activity	442	1265	564	671	0.134722	-823	-107
GO:0001566	non-kinase phorbol ester receptor activity	443	1270	565	672	0.13579	-827	-107
GO:0001605	adrenomedullin receptor activity	454	753	566	524	0.0477363	-299	42
GO:0001614	purinergic nucleotide receptor activity	457	58	567	525	0.0232048	399	42
GO:0001618	virus receptor activity	459	59	568	527	0.0233819	400	41
GO:0001635	calcitonin gene-related peptide receptor activity	464	513	569	529	0.0235597	-49	40
GO:0001637	G protein-coupled chemoattractant receptor activity	465	62	570	641	0.0345919	403	-71
GO:0001639	PLC activating G protein-coupled glutamate receptor activity	466	1149	571	678	0.111147	-683	-107
GO:0001640	adenylate cyclase inhibiting G protein-coupled glutamate receptor activity	467	127	572	531	0.0237382	340	41
GO:0001641	group II metabotropic glutamate receptor activity	468	1400	573	621	0.165012	-932	-48
GO:0001642	group III metabotropic glutamate receptor activity	469	673	574	646	0.038132	-204	-72
GO:0001653	peptide receptor activity	220	64	575	533	0.0239174	156	42
GO:0001664	G protein-coupled receptor binding	267	56	576	534	0.0240072	211	42
GO:0001665	alpha-N-acetylgalactosaminide alpha-2,6-sialyltransferase activity	470	98	577	624	0.0327814	372	-47
GO:0001681	sialate O-acetylesterase activity	472	1890	578	595	0.300734	-1418	-17
GO:0001691	pseudophosphatase activity	473	750	579	720	0.0473567	-277	-141
GO:0001727	lipid kinase activity	475	231	580	536	0.0241874	244	44
GO:0001729	ceramide kinase activity	476	1623	581	725	0.221767	-1147	-144
GO:0001734	mRNA (N6-adenosine)-methyltransferase activity	479	1405	582	567	0.166193	-926	15
GO:0001735	prenylcysteine oxidase activity	480	1218	583	540	0.124897	-738	43
GO:0001760	aminocarboxymuconate-semialdehyde decarboxylase activity	482	2852	584	601	0.46282	-2370	-17
GO:0001791	IgM binding	486	351	586	733	0.0452342	135	-147
GO:0001846	opsonin binding	488	90	587	542	0.0247319	398	45
GO:0001847	opsonin receptor activity	489	861	588	698	0.0624116	-372	-110
GO:0001848	complement binding	490	78.5	589	543	0.0248232	411.5	46
GO:0001849	complement component C1q complex binding	491	168	590	544	0.0249148	323	46
GO:0001850	complement component C3a binding	492	1197	591	738	0.120628	-705	-147
GO:0001851	complement component C3b binding	493	309	592	545	0.0250064	184	47
GO:0001855	complement component C4b binding	494	1737	593	702	0.254015	-1243	-109
GO:0001861	complement component C4b receptor activity	496	2741	594	704	0.536034	-2245	-110
GO:0001875	lipopolysaccharide immune receptor activity	498	537	595	610	0.031327	-39	-15
GO:0001882	nucleoside binding	499	147	596	546	0.0250983	352	50
GO:0001883	purine nucleoside binding	500	402	597	547	0.0251903	98	50
GO:0001884	pyrimidine nucleoside binding	501	2660	598	640	0.490752	-2159	-42
GO:0001888	glucuronyl-galactosyl-proteoglycan 4-alpha-N-acetylglucosaminyltransferase activity	502	2534	599	709	0.539542	-2032	-110
GO:0001965	G-protein alpha-subunit binding	505	81	600	548	0.0252825	424	52
GO:0001968	fibronectin binding	506	82	601	549	0.0253749	424	52
GO:0001972	retinoic acid binding	507	83	602	550	0.0254674	424	52
GO:0002039	p53 binding	509	85	603	551	0.0255601	424	52
GO:0002046	opsin binding	510	355	604	714	0.0429196	155	-110
GO:0002054	nucleobase binding	511	221	605	552	0.0256529	290	53
GO:0002055	adenine binding	512	2427	606	849	0.495905	-1915	-243
GO:0002060	purine nucleobase binding	515	973	607	553	0.0797048	-458	54
GO:0002094	polyprenyltransferase activity	518	1545	608	689	0.200963	-1027	-81
GO:0002112	interleukin-33 receptor binding	519	2624	609	654	0.500716	-2105	-45
GO:0002134	UTP binding	522	357	610	555	0.0259325	165	55
GO:0002135	CTP binding	523	1429	611	556	0.171919	-906	55
GO:0002151	G-quadruplex RNA binding	524	171	612	557	0.0261198	353	55
GO:0002153	steroid receptor RNA activator RNA binding	525	1563	613	558	0.205673	-1038	55
GO:0002161	aminoacyl-tRNA editing activity	526	93	614	559	0.0263077	433	55
GO:0002162	dystroglycan binding	527	129	615	560	0.0264019	398	55
GO:0002196	Ser-tRNA(Ala) hydrolase activity	528	1071	616	561	0.096569	-543	55
GO:0002951	leukotriene-C(4) hydrolase	530	1479	617	563	0.18416	-949	54
GO:0002953	5'-deoxynucleotidase activity	531	2373	618	832	0.474083	-1842	-214
GO:0003680	minor groove of adenine-thymine-rich DNA binding	533	118	619	565	0.0268755	415	54
GO:0003681	bent DNA binding	534	730	620	566	0.0448647	-196	54
GO:0003688	DNA replication origin binding	537	99	621	568	0.0271616	438	53
GO:0003691	double-stranded telomeric DNA binding	539	125	622	569	0.0272573	414	53
GO:0003692	left-handed Z-DNA binding	540	1353	623	606	0.154118	-813	17
GO:0003707	nuclear steroid receptor activity	100	126	624	570	0.0273532	-26	54
GO:0003711	transcription elongation regulator activity	543	536	625	571	0.0274493	7	54
GO:0003720	telomerase activity	547	172	626	572	0.0275455	375	54
GO:0003724	RNA helicase activity	549	109	627	573	0.0276419	440	54
GO:0003725	double-stranded RNA binding	550	110	628	574	0.0277385	440	54
GO:0003726	double-stranded RNA adenosine deaminase activity	551	301	629	575	0.0278352	250	54
GO:0003727	single-stranded RNA binding	552	111	630	576	0.0279321	441	54
GO:0003746	translation elongation factor activity	557	116	631	577	0.0280292	441	54
GO:0003747	translation release factor activity	558	204	632	578	0.0281264	354	54
GO:0003756	protein disulfide isomerase activity	560	120	633	580	0.0283214	440	53
GO:0003774	cytoskeletal motor activity	91	105.5	634	581	0.0284192	-14.5	53
GO:0003777	microtubule motor activity	561	121	635	583	0.0286152	440	52
GO:0003785	actin monomer binding	562	122	636	584	0.0287134	440	52
GO:0003796	lysozyme activity	563	496	637	586	0.0289104	67	51
GO:0003810	protein-glutamine gamma-glutamyltransferase activity	564	243	638	588	0.0291081	321	50
GO:0003823	antigen binding	565	124	639	589	0.0292072	441	50
GO:0003827	alpha-1,3-mannosylglycoprotein 2-beta-N-acetylglucosaminyltransferase activity	566	2422	640	727	0.493864	-1856	-87
GO:0003828	alpha-N-acetylneuraminate alpha-2,8-sialyltransferase activity	567	283	641	622	0.0325716	284	19
GO:0003829	beta-1,3-galactosyl-O-glycosyl-glycoprotein beta-1,6-N-acetylglucosaminyltransferase activity	568	1088	642	901	0.099659	-520	-259
GO:0003831	beta-N-acetylglucosaminylglycopeptide beta-1,4-galactosyltransferase activity	570	299	643	764	0.0491412	271	-121
GO:0003835	beta-galactoside alpha-2,6-sialyltransferase activity	572	1829	644	795	0.281635	-1257	-151
GO:0003836	beta-galactoside (CMP) alpha-2,3-sialyltransferase activity	573	430	645	590	0.0293064	143	55
GO:0003839	gamma-glutamylcyclotransferase activity	575	820	646	657	0.0566092	-245	-11
GO:0003841	1-acylglycerol-3-phosphate O-acyltransferase activity	576	162	647	591	0.0294059	414	56
GO:0003842	1-pyrroline-5-carboxylate dehydrogenase activity	577	2879	648	834	0.625889	-2302	-186
GO:0003844	1,4-alpha-glucan branching enzyme activity	578	2998	649	660	0.504977	-2420	-11
GO:0003845	11-beta-hydroxysteroid dehydrogenase [NAD(P)] activity	579	2104	650	593	0.372692	-1525	57
GO:0003846	2-acylglycerol O-acyltransferase activity	580	525	651	594	0.0297052	55	57
GO:0003847	1-alkyl-2-acetylglycerophosphocholine esterase activity	581	200	652	596	0.0299055	381	56
GO:0003853	2-methylacyl-CoA dehydrogenase activity	583	2599	653	805	0.568685	-2016	-152
GO:0003854	3-beta-hydroxy-delta5-steroid dehydrogenase activity	62	151	654	597	0.030006	-89	57
GO:0003857	3-hydroxyacyl-CoA dehydrogenase activity	584	202	655	598	0.0301066	382	57
GO:0003858	3-hydroxybutyrate dehydrogenase activity	585	1657	656	599	0.231155	-1072	57
GO:0003860	3-hydroxyisobutyryl-CoA hydrolase activity	586	2476	657	882	0.516131	-1890	-225
GO:0003863	3-methyl-2-oxobutanoate dehydrogenase (2-methylpropanoyl-transferring) activity	587	1556	658	600	0.203835	-969	58
GO:0003867	4-aminobutyrate transaminase activity	589	3022	659	753	0.570237	-2433	-94
GO:0003870	5-aminolevulinate synthase activity	591	1350	660	887	0.153436	-759	-227
GO:0003872	6-phosphofructokinase activity	592	924	661	603	0.0718791	-332	58
GO:0003873	6-phosphofructo-2-kinase activity	593	485	662	604	0.0307137	108	58
GO:0003875	ADP-ribosylarginine hydrolase activity	595	1961	663	605	0.323753	-1366	58
GO:0003876	AMP deaminase activity	596	878	664	607	0.0649005	-282	57
GO:0003877	ATP adenylyltransferase activity	597	2583	665	785	0.561704	-1986	-120
GO:0003878	ATP citrate synthase activity	598	2654	666	787	0.593008	-2056	-121
GO:0003881	CDP-diacylglycerol-inositol 3-phosphatidyltransferase activity	600	2540	667	681	0.51984	-1940	-14
GO:0003883	CTP synthase activity	602	1870	668	717	0.294403	-1268	-49
GO:0003884	D-amino-acid oxidase activity	603	1985	669	791	0.331726	-1382	-122
GO:0003886	DNA (cytosine-5-)-methyltransferase activity	605	541	670	609	0.0312244	64	61
GO:0003887	DNA-directed DNA polymerase activity	606	131	671	611	0.0314298	475	60
GO:0003896	DNA primase activity	607	1715	672	903	0.247621	-1108	-231
GO:0003899	DNA-directed 5'-3' RNA polymerase activity	608	132	673	612	0.0315327	476	61
GO:0003905	alkylbase DNA N-glycosylase activity	609	2937	674	1019	0.726218	-2328	-345
GO:0003906	DNA-(apurinic or apyrimidinic site) endonuclease activity	610	134	675	613	0.0316359	476	62
GO:0003908	methylated-DNA-[protein]-cysteine S-methyltransferase activity	611	2748	676	766	0.579243	-2137	-90
GO:0003909	DNA ligase activity	612	757	677	614	0.0482448	-145	63
GO:0003910	DNA ligase (ATP) activity	613	759	678	615	0.0485001	-146	63
GO:0003916	DNA topoisomerase activity	615	190	679	617	0.0320501	425	62
GO:0003917	DNA topoisomerase type I (single strand cut, ATP-independent) activity	616	630	680	618	0.0334149	-14	62
GO:0003918	DNA topoisomerase type II (double strand cut, ATP-hydrolyzing) activity	617	432	681	620	0.0323625	185	61
GO:0003919	FMN adenylyltransferase activity	618	2665	682	735	0.557719	-2047	-53
GO:0003920	GMP reductase activity	619	1714	683	623	0.247332	-1095	60
GO:0003921	GMP synthase activity	620	2546	684	739	0.545727	-1926	-55
GO:0003922	GMP synthase (glutamine-hydrolyzing) activity	621	2548	685	742	0.546585	-1927	-57
GO:0003923	GPI-anchor transamidase activity	622	1716	686	880	0.24791	-1094	-194
GO:0003925	G protein activity	624	138	687	625	0.0328866	486	62
GO:0003937	IMP cyclohydrolase activity	627	2714	688	845	0.620124	-2087	-157
GO:0003938	IMP dehydrogenase activity	628	1962	689	664	0.324084	-1334	25
GO:0003939	L-iditol 2-dehydrogenase activity	629	2353	690	812	0.466125	-1724	-122
GO:0003941	L-serine ammonia-lyase activity	631	929	691	778	0.0726592	-298	-87
GO:0003943	N-acetylgalactosamine-4-sulfatase activity	632	2301	692	814	0.445751	-1669	-122
GO:0003944	N-acetylglucosamine-1-phosphodiester alpha-N-acetylglucosaminidase activity	633	2580	693	706	0.537438	-1947	-13
GO:0003945	N-acetyllactosamine synthase activity	634	491	694	817	0.0561957	143	-123
GO:0003947	(N-acetylneuraminyl)-galactosylglucosylceramide N-acetylgalactosaminyltransferase activity	635	2544	695	819	0.54487	-1909	-124
GO:0003948	N4-(beta-N-acetylglucosaminyl)-L-asparaginase activity	636	2364	696	670	0.470494	-1728	26
GO:0003950	NAD+ ADP-ribosyltransferase activity	637	142	697	627	0.0330974	495	70
GO:0003951	NAD+ kinase activity	638	143	698	628	0.0332031	495	70
GO:0003953	NAD+ nucleosidase activity	640	144	699	630	0.0334149	496	69
GO:0003954	NADH dehydrogenase activity	641	145	700	631	0.0335211	496	69
GO:0003955	NAD(P)H dehydrogenase (quinone) activity	642	146	701	632	0.0336274	496	69
GO:0003958	NADPH-hemoprotein reductase activity	643	186	702	633	0.0337339	457	69
GO:0003960	NADPH:quinone reductase activity	644	1439	703	825	0.174333	-795	-122
GO:0003964	RNA-directed DNA polymerase activity	646	210	704	635	0.0339474	436	69
GO:0003972	RNA ligase (ATP) activity	648	2786	705	827	0.621124	-2138	-122
GO:0003973	(S)-2-hydroxy-acid oxidase activity	649	1031	706	680	0.0894904	-382	26
GO:0003974	UDP-N-acetylglucosamine 4-epimerase activity	650	2927	707	636	0.487899	-2277	71
GO:0003976	UDP-N-acetylglucosamine-lysosomal-enzyme N-acetylglucosaminephosphotransferase activity	652	855	708	637	0.0615448	-203	71
GO:0003977	UDP-N-acetylglucosamine diphosphorylase activity	653	2699	709	682	0.520546	-2046	27
GO:0003978	UDP-glucose 4-epimerase activity	654	2930	710	638	0.489326	-2276	72
GO:0003979	UDP-glucose 6-dehydrogenase activity	655	2416	711	798	0.49142	-1761	-87
GO:0003980	UDP-glucose:glycoprotein glucosyltransferase activity	656	1438	712	687	0.174091	-782	25
GO:0003983	UTP:glucose-1-phosphate uridylyltransferase activity	657	2701	713	729	0.553535	-2044	-16
GO:0003984	acetolactate synthase activity	658	2875	714	871	0.650944	-2217	-157
GO:0003985	acetyl-CoA C-acetyltransferase activity	659	250	715	642	0.0347	409	73
GO:0003986	acetyl-CoA hydrolase activity	660	439	716	643	0.0348081	221	73
GO:0003988	acetyl-CoA C-acyltransferase activity	662	183	717	644	0.0349165	479	73
GO:0003989	acetyl-CoA carboxylase activity	663	1025	718	645	0.0884518	-362	73
GO:0003990	acetylcholinesterase activity	664	1851	719	647	0.288451	-1187	72
GO:0003993	acid phosphatase activity	665	242	720	649	0.0354608	423	71
GO:0003994	aconitate hydratase activity	666	1155	721	650	0.112311	-489	71
GO:0003995	acyl-CoA dehydrogenase activity	667	149	722	652	0.0357894	518	70
GO:0003998	acylphosphatase activity	669	2103	723	653	0.372338	-1434	70
GO:0003999	adenine phosphoribosyltransferase activity	670	2565	724	1004	0.553903	-1895	-280
GO:0004000	adenosine deaminase activity	671	150	725	655	0.0361195	521	70
GO:0004001	adenosine kinase activity	672	2639	726	973	0.586324	-1967	-247
GO:0004013	adenosylhomocysteinase activity	673	1209	727	779	0.123058	-536	-52
GO:0004016	adenylate cyclase activity	675	163	728	656	0.0362299	512	72
GO:0004017	adenylate kinase activity	676	184	729	658	0.0364511	492	71
GO:0004018	N6-(1,2-dicarboxyethyl)AMP AMP-lyase (fumarate-forming) activity	677	2817	730	850	0.636752	-2140	-120
GO:0004019	adenylosuccinate synthase activity	678	1767	731	659	0.262865	-1089	72
GO:0004020	adenylylsulfate kinase activity	679	1880	732	661	0.29756	-1201	71
GO:0004021	L-alanine:2-oxoglutarate aminotransferase activity	680	1672	733	662	0.235359	-992	71
GO:0004022	alcohol dehydrogenase (NAD+) activity	681	177	734	663	0.0370072	504	71
GO:0004024	alcohol dehydrogenase activity, zinc-dependent	682	206	735	665	0.0372308	476	70
GO:0004027	alcohol sulfotransferase activity	683	315	736	857	0.061833	368	-121
GO:0004028	3-chloroallyl aldehyde dehydrogenase activity	684	165	737	666	0.0373428	519	71
GO:0004029	aldehyde dehydrogenase (NAD+) activity	685	153	738	667	0.0374551	532	71
GO:0004030	aldehyde dehydrogenase [NAD(P)+] activity	686	154	739	669	0.03768	532	70
GO:0004031	aldehyde oxidase activity	687	286	740	710	0.04244	401	30
GO:0004034	aldose 1-epimerase activity	690	2635	741	947	0.584548	-1945	-206
GO:0004040	amidase activity	12	703	742	865	0.0629928	-691	-123
GO:0004043	L-aminoadipate-semialdehyde dehydrogenase activity	694	2693	743	867	0.610565	-1999	-124
GO:0004045	aminoacyl-tRNA hydrolase activity	696	988	744	673	0.0821813	-292	71
GO:0004046	aminoacylase activity	697	591	745	674	0.0382454	106	71
GO:0004047	aminomethyltransferase activity	698	1470	746	675	0.181926	-772	71
GO:0004051	arachidonate 5-lipoxygenase activity	699	1858	747	763	0.290637	-1159	-16
GO:0004052	arachidonate 12(S)-lipoxygenase activity	700	406	748	874	0.0643105	294	-126
GO:0004053	arginase activity	701	1914	749	722	0.30842	-1213	27
GO:0004055	argininosuccinate synthase activity	702	2487	750	877	0.520728	-1785	-127
GO:0004056	argininosuccinate lyase activity	703	2962	751	918	0.682437	-2259	-167
GO:0004057	arginyltransferase activity	704	2796	752	802	0.604035	-2092	-50
GO:0004058	aromatic-L-amino-acid decarboxylase activity	705	2767	753	840	0.629968	-2062	-87
GO:0004060	arylamine N-acetyltransferase activity	707	700	754	884	0.0657905	7	-130
GO:0004062	aryl sulfotransferase activity	709	781	755	684	0.0513524	-72	71
GO:0004063	aryldialkylphosphatase activity	710	1386.5	756	685	0.161728	-676.5	71
GO:0004064	arylesterase activity	711	319	757	686	0.0396193	392	71
GO:0004065	arylsulfatase activity	712	287	758	688	0.0398507	425	70
GO:0004066	asparagine synthase (glutamine-hydrolyzing) activity	713	1247	759	846	0.130916	-534	-87
GO:0004067	asparaginase activity	714	2021	760	890	0.343868	-1307	-130
GO:0004068	aspartate 1-decarboxylase activity	715	2528	761	776	0.538038	-1813	-15
GO:0004069	L-aspartate:2-oxoglutarate aminotransferase activity	716	1323	762	690	0.14736	-607	72
GO:0004070	aspartate carbamoyltransferase activity	717	2602	763	741	0.561898	-1885	22
GO:0004074	biliverdin reductase (NAD(P)+) activity	718	1402	764	691	0.165484	-684	73
GO:0004081	bis(5'-nucleosyl)-tetraphosphatase (asymmetrical) activity	723	1607	765	744	0.217416	-884	21
GO:0004082	bisphosphoglycerate mutase activity	724	1262	766	692	0.134084	-538	74
GO:0004083	bisphosphoglycerate 2-phosphatase activity	725	2823	767	1097	0.670935	-2098	-330
GO:0004084	branched-chain-amino-acid transaminase activity	726	1377	768	693	0.159635	-651	75
GO:0004085	butyryl-CoA dehydrogenase activity	727	2133	769	695	0.383037	-1406	74
GO:0004087	carbamoyl-phosphate synthase (ammonia) activity	728	2588	770	782	0.563881	-1860	-12
GO:0004088	carbamoyl-phosphate synthase (glutamine-hydrolyzing) activity	729	1546	771	696	0.201223	-817	75
GO:0004090	carbonyl reductase (NADPH) activity	731	207	772	699	0.0411352	524	73
GO:0004092	carnitine O-acetyltransferase activity	732	2632	773	824	0.583218	-1900	-51
GO:0004095	carnitine O-palmitoyltransferase activity	733	961	774	700	0.077751	-228	74
GO:0004096	catalase activity	734	1386.5	775	701	0.161962	-652.5	74
GO:0004098	cerebroside-sulfatase activity	735	2585	776	789	0.562574	-1850	-13
GO:0004103	choline kinase activity	13	680	777	911	0.0698708	-667	-134
GO:0004104	cholinesterase activity	736	1345	778	703	0.152301	-609	75
GO:0004105	choline-phosphate cytidylyltransferase activity	737	1955	779	705	0.321775	-1218	74
GO:0004108	citrate (Si)-synthase activity	738	1895	780	956	0.302327	-1157	-176
GO:0004109	coproporphyrinogen oxidase activity	739	1534	781	913	0.198111	-795	-132
GO:0004111	creatine kinase activity	740	613	782	707	0.0420821	127	75
GO:0004113	2',3'-cyclic-nucleotide 3'-phosphodiesterase activity	742	2831	783	916	0.674743	-2089	-133
GO:0004118	cGMP-stimulated cyclic-nucleotide phosphodiesterase activity	746	716	784	708	0.0431604	30	76
GO:0004119	cGMP-inhibited cyclic-nucleotide phosphodiesterase activity	747	3183	785	917	0.68177	-2436	-132
GO:0004121	cystathionine beta-lyase activity	748	2878	786	836	0.62725	-2130	-50
GO:0004122	cystathionine beta-synthase activity	749	2915	787	797	0.600605	-2166	-10
GO:0004123	cystathionine gamma-lyase activity	750	2880	788	837	0.627929	-2130	-49
GO:0004127	cytidylate kinase activity	752	840	789	711	0.0594043	-88	78
GO:0004128	cytochrome-b5 reductase activity, acting on NAD(P)H	753	339	790	712	0.0426795	414	78
GO:0004129	cytochrome-c oxidase activity	77	211	791	713	0.0427994	-134	78
GO:0004136	deoxyadenosine kinase activity	759	1202	792	716	0.121638	-443	76
GO:0004137	deoxycytidine kinase activity	760	1674	793	844	0.235923	-914	-51
GO:0004138	deoxyguanosine kinase activity	761	1857	794	719	0.290324	-1096	75
GO:0004139	deoxyribose-phosphate aldolase activity	762	2854	795	806	0.606776	-2092	-11
GO:0004140	dephospho-CoA kinase activity	763	634	796	721	0.0437653	129	75
GO:0004142	diacylglycerol cholinephosphotransferase activity	764	2073	797	723	0.361791	-1309	74
GO:0004143	diacylglycerol kinase activity	765	220	798	726	0.0443744	545	72
GO:0004144	diacylglycerol O-acyltransferase activity	766	1427	799	1016	0.171438	-661	-217
GO:0004145	diamine N-acetyltransferase activity	767	1173	800	897	0.115839	-406	-97
GO:0004146	dihydrofolate reductase activity	768	2806	801	934	0.662879	-2038	-133
GO:0004148	dihydrolipoyl dehydrogenase activity	769	2959	802	983	0.725378	-2190	-181
GO:0004149	dihydrolipoyllysine-residue succinyltransferase activity	770	2611	803	1059	0.573948	-1841	-256
GO:0004151	dihydroorotase activity	771	1403	804	731	0.16572	-632	73
GO:0004152	dihydroorotate dehydrogenase activity	772	2239	805	777	0.422053	-1467	28
GO:0004155	6,7-dihydropteridine reductase activity	773	2772	806	940	0.646912	-1999	-134
GO:0004161	dimethylallyltranstransferase activity	776	1840	807	734	0.285033	-1064	73
GO:0004164	diphthine synthase activity	778	2834	808	904	0.673095	-2056	-96
GO:0004165	delta(3)-delta(2)-enoyl-CoA isomerase activity	779	562	809	736	0.0456052	217	73
GO:0004167	dopachrome isomerase activity	780	2142	810	1064	0.386276	-1362	-254
GO:0004169	dolichyl-phosphate-mannose-protein mannosyltransferase activity	782	281	811	740	0.0461023	501	71
GO:0004174	electron-transferring-flavoprotein dehydrogenase activity	784	1115	812	743	0.104667	-331	69
GO:0004176	ATP-dependent peptidase activity	785	333	813	745	0.0467274	452	68
GO:0004180	carboxypeptidase activity	787	175	814	746	0.0468529	612	68
GO:0004181	metallocarboxypeptidase activity	788	176	815	747	0.0469786	612	68
GO:0004185	serine-type carboxypeptidase activity	789	800	816	748	0.0538814	-11	68
GO:0004190	aspartic-type endopeptidase activity	790	178	817	749	0.0472305	612	68
GO:0004198	calcium-dependent cysteine-type endopeptidase activity	792	187	818	750	0.0473567	605	68
GO:0004252	serine-type endopeptidase activity	232	181	819	751	0.0474831	51	68
GO:0004298	threonine-type endopeptidase activity	793	215	820	752	0.0476096	578	68
GO:0004301	epoxide hydrolase activity	795	405	821	754	0.0478632	390	67
GO:0004303	estradiol 17-beta-dehydrogenase activity	796	192	822	755	0.0479902	604	67
GO:0004305	ethanolamine kinase activity	28	555	823	756	0.0481174	-527	67
GO:0004306	ethanolamine-phosphate cytidylyltransferase activity	797	2598	824	1005	0.568247	-1801	-181
GO:0004307	ethanolaminephosphotransferase activity	798	1891	825	968	0.301052	-1093	-143
GO:0004308	exo-alpha-sialidase activity	799	1322	826	793	0.147137	-523	33
GO:0004310	farnesyl-diphosphate farnesyltransferase activity	801	3238	827	972	0.718161	-2437	-145
GO:0004311	farnesyltranstransferase activity	802	923	828	757	0.0717236	-121	71
GO:0004312	fatty acid synthase activity	803	198	829	758	0.0483724	605	71
GO:0004313	[acyl-carrier-protein] S-acetyltransferase activity	804	3192.5	830	923	0.685765	-2388.5	-93
GO:0004314	[acyl-carrier-protein] S-malonyltransferase activity	805	2418	831	759	0.492234	-1613	72
GO:0004315	3-oxoacyl-[acyl-carrier-protein] synthase activity	806	2366	832	760	0.47129	-1560	72
GO:0004316	3-oxoacyl-[acyl-carrier-protein] reductase (NADPH) activity	807	2456	833	761	0.507827	-1649	72
GO:0004317	3-hydroxypalmitoyl-[acyl-carrier-protein] dehydratase activity	808	3197	834	929	0.689754	-2389	-95
GO:0004320	oleoyl-[acyl-carrier-protein] hydrolase activity	809	2372	835	931	0.473684	-1563	-96
GO:0004321	fatty-acyl-CoA synthase activity	810	631	836	762	0.0488842	179	74
GO:0004325	ferrochelatase activity	812	2776.5	837	982	0.649248	-1964.5	-145
GO:0004326	tetrahydrofolylpolyglutamate synthase activity	813	2697	838	895	0.61238	-1884	-57
GO:0004329	formate-tetrahydrofolate ligase activity	814	1699	839	807	0.243022	-885	32
GO:0004331	fructose-2,6-bisphosphate 2-phosphatase activity	815	494	840	765	0.0492699	321	75
GO:0004332	fructose-bisphosphate aldolase activity	816	205	841	767	0.0495279	611	74
GO:0004334	fumarylacetoacetase activity	818	2822	842	808	0.608146	-2004	34
GO:0004335	galactokinase activity	819	1808	843	768	0.275205	-989	75
GO:0004336	galactosylceramidase activity	820	3192.5	844	769	0.581317	-2372.5	75
GO:0004337	geranyltranstransferase activity	821	1917	845	770	0.309388	-1096	75
GO:0004340	glucokinase activity	823	425	846	771	0.0500458	398	75
GO:0004341	gluconolactonase activity	824	2739	847	946	0.631601	-1915	-99
GO:0004342	glucosamine-6-phosphate deaminase activity	825	2112	848	772	0.375532	-1287	76
GO:0004343	glucosamine 6-phosphate N-acetyltransferase activity	826	2776.5	849	950	0.648781	-1950.5	-101
GO:0004344	glucose dehydrogenase activity	827	2649	850	1035	0.590776	-1822	-185
GO:0004345	glucose-6-phosphate dehydrogenase activity	828	1225	851	773	0.126337	-397	78
GO:0004346	glucose-6-phosphatase activity	829	1227	852	774	0.12675	-398	78
GO:0004348	glucosylceramidase activity	831	1673	853	775	0.235641	-842	78
GO:0004349	glutamate 5-kinase activity	832	3049	854	998	0.735187	-2217	-144
GO:0004350	glutamate-5-semialdehyde dehydrogenase activity	833	3052	855	999	0.735839	-2219	-144
GO:0004351	glutamate decarboxylase activity	834	1943	856	822	0.317837	-1109	34
GO:0004352	glutamate dehydrogenase (NAD+) activity	835	2797	857	1079	0.658634	-1962	-222
GO:0004353	glutamate dehydrogenase [NAD(P)+] activity	836	2799	858	1081	0.659576	-1963	-223
GO:0004354	glutamate dehydrogenase (NADP+) activity	837	2804	859	1083	0.661934	-1967	-224
GO:0004356	glutamate-ammonia ligase activity	838	1711	860	915	0.246467	-873	-55
GO:0004357	glutamate-cysteine ligase activity	839	2110	861	780	0.374821	-1271	81
GO:0004360	glutamine-fructose-6-phosphate transaminase (isomerizing) activity	841	2143	862	781	0.386637	-1302	81
GO:0004361	glutaryl-CoA dehydrogenase activity	842	3077	863	1193	0.797102	-2235	-330
GO:0004362	glutathione-disulfide reductase (NADPH) activity	843	1868	864	872	0.293774	-1025	-8
GO:0004363	glutathione synthase activity	844	2758	865	919	0.640394	-1914	-54
GO:0004364	glutathione transferase activity	845	185	866	783	0.0516158	660	83
GO:0004365	glyceraldehyde-3-phosphate dehydrogenase (NAD+) (phosphorylating) activity	846	1191	867	784	0.119421	-345	83
GO:0004366	glycerol-3-phosphate O-acyltransferase activity	847	860	868	1009	0.0857119	-13	-141
GO:0004367	glycerol-3-phosphate dehydrogenase [NAD+] activity	848	921	869	786	0.0714132	-73	83
GO:0004368	glycerol-3-phosphate dehydrogenase (quinone) activity	849	1703	870	788	0.244168	-854	82
GO:0004370	glycerol kinase activity	850	1729	871	1102	0.25168	-879	-231
GO:0004372	glycine hydroxymethyltransferase activity	852	2245	872	790	0.424318	-1393	82
GO:0004373	glycogen (starch) synthase activity	853	975	873	1017	0.0870765	-122	-144
GO:0004375	glycine dehydrogenase (decarboxylating) activity	854	2765	874	885	0.643649	-1911	-11
GO:0004376	glycolipid mannosyltransferase activity	855	644	875	838	0.0591217	211	37
GO:0004377	GDP-Man:Man3GlcNAc2-PP-Dol alpha-1,2-mannosyltransferase activity	856	2999	876	1022	0.750801	-2143	-146
GO:0004378	GDP-Man:Man1GlcNAc2-PP-Dol alpha-1,3-mannosyltransferase activity	857	2710	877	1024	0.618298	-1853	-147
GO:0004379	glycylpeptide N-tetradecanoyltransferase activity	858	1748	878	792	0.257242	-890	86
GO:0004382	guanosine-diphosphatase activity	859	282	879	794	0.0530762	577	85
GO:0004383	guanylate cyclase activity	860	263	880	935	0.0736007	597	-55
GO:0004392	heme oxygenase (decyclizing) activity	863	1709	881	796	0.245891	-846	85
GO:0004394	heparan sulfate 2-O-sulfotransferase activity	864	2763	882	1028	0.642718	-1899	-146
GO:0004395	hexaprenyldihydroxybenzoate methyltransferase activity	865	3175	883	1065	0.778535	-2310	-182
GO:0004396	hexokinase activity	866	451	884	799	0.0537468	415	85
GO:0004398	histidine decarboxylase activity	868	2865	885	1222	0.691048	-1997	-337
GO:0004402	histone acetyltransferase activity	869	194	886	800	0.0538814	675	86
GO:0004407	histone deacetylase activity	870	196	887	801	0.0540162	674	86
GO:0004408	holocytochrome-c synthase activity	871	2874	888	943	0.695396	-2003	-55
GO:0004411	homogentisate 1,2-dioxygenase activity	872	3110	889	1228	0.814291	-2238	-339
GO:0004415	hyalurononglucosaminidase activity	873	598	890	803	0.0542863	275	87
GO:0004416	hydroxyacylglutathione hydrolase activity	874	1500	891	804	0.189427	-626	87
GO:0004418	hydroxymethylbilane synthase activity	875	4087.5	892	996	0.733881	-3212.5	-104
GO:0004419	hydroxymethylglutaryl-CoA lyase activity	876	2141	893	1127	0.385916	-1265	-234
GO:0004420	hydroxymethylglutaryl-CoA reductase (NADPH) activity	877	2952	894	954	0.706307	-2075	-60
GO:0004423	iduronate-2-sulfatase activity	880	3210	895	1043	0.764385	-2330	-148
GO:0004430	1-phosphatidylinositol 4-kinase activity	882	1239	896	809	0.129241	-357	87
GO:0004435	phosphatidylinositol phospholipase C activity	883	199	897	810	0.0552369	684	87
GO:0004438	phosphatidylinositol-3-phosphatase activity	884	201	898	811	0.0553733	683	87
GO:0004439	phosphatidylinositol-4,5-bisphosphate 5-phosphatase activity	885	289	899	813	0.0556468	596	86
GO:0004441	inositol-1,4-bisphosphate 1-phosphatase activity	886	2381	900	815	0.477285	-1495	85
GO:0004445	inositol-polyphosphate 5-phosphatase activity	887	290	901	816	0.0560582	597	85
GO:0004446	inositol-hexakisphosphate phosphatase activity	888	3000.5	902	1092	0.757707	-2112.5	-190
GO:0004448	isocitrate dehydrogenase activity	890	776	903	818	0.0563333	114	85
GO:0004449	isocitrate dehydrogenase (NAD+) activity	891	1232	904	820	0.127785	-341	84
GO:0004450	isocitrate dehydrogenase (NADP+) activity	892	2562	905	864	0.552608	-1670	41
GO:0004452	isopentenyl-diphosphate delta-isomerase activity	893	2173	906	1054	0.397538	-1280	-148
GO:0004454	ketohexokinase activity	894	2709	907	1363	0.617841	-1815	-456
GO:0004457	lactate dehydrogenase activity	895	1024	908	821	0.0882793	-129	87
GO:0004458	D-lactate dehydrogenase (cytochrome) activity	896	3000.5	909	1152	0.758212	-2104.5	-243
GO:0004459	L-lactate dehydrogenase activity	897	1266	910	823	0.134936	-369	87
GO:0004461	lactose synthase activity	898	1271	911	1057	0.136003	-373	-146
GO:0004462	lactoylglutathione lyase activity	899	2700	912	1058	0.613743	-1801	-146
GO:0004463	leukotriene-A4 hydrolase activity	900	2967	913	978	0.7221	-2067	-65
GO:0004464	leukotriene-C4 synthase activity	901	585	914	826	0.0574406	316	88
GO:0004465	lipoprotein lipase activity	902	791	915	1020	0.087591	111	-105
GO:0004466	long-chain-acyl-CoA dehydrogenase activity	903	748	916	828	0.0577191	155	88
GO:0004467	long-chain fatty acid-CoA ligase activity	92	208	917	829	0.0578586	-116	88
GO:0004468	lysine N-acetyltransferase activity, acting on acetyl phosphate as donor	904	209	918	881	0.0653448	695	37
GO:0004470	malic enzyme activity	905	1123	919	830	0.106174	-218	89
GO:0004471	malate dehydrogenase (decarboxylating) (NAD+) activity	906	1125	920	831	0.106553	-219	89
GO:0004473	malate dehydrogenase (decarboxylating) (NADP+) activity	907	1127	921	833	0.106932	-220	88
GO:0004474	malate synthase activity	908	2810	922	886	0.661035	-1902	36
GO:0004475	mannose-1-phosphate guanylyltransferase activity	909	2859	923	1067	0.688157	-1950	-144
GO:0004476	mannose-6-phosphate isomerase activity	910	2952	924	1070	0.733158	-2042	-146
GO:0004477	methenyltetrahydrofolate cyclohydrolase activity	911	1448	925	835	0.176521	-537	90
GO:0004478	methionine adenosyltransferase activity	912	1852	926	891	0.288763	-940	35
GO:0004482	mRNA (guanine-N7-)-methyltransferase activity	914	3313	927	1180	0.851178	-2399	-253
GO:0004483	mRNA (nucleoside-2'-O-)-methyltransferase activity	915	2290	928	1122	0.441499	-1375	-194
GO:0004484	mRNA guanylyltransferase activity	916	2578	929	1123	0.559532	-1662	-194
GO:0004485	methylcrotonoyl-CoA carboxylase activity	917	2118	930	839	0.377669	-1201	91
GO:0004486	methylenetetrahydrofolate dehydrogenase [NAD(P)+] activity	918	810	931	841	0.0595458	108	90
GO:0004487	methylenetetrahydrofolate dehydrogenase (NAD+) activity	919	1466	932	842	0.180937	-547	90
GO:0004488	methylenetetrahydrofolate dehydrogenase (NADP+) activity	920	813	933	843	0.0598293	107	90
GO:0004489	methylenetetrahydrofolate reductase (NAD(P)H) activity	921	2952	934	949	0.703005	-2031	-15
GO:0004491	methylmalonate-semialdehyde dehydrogenase (acylating) activity	922	3111	935	1041	0.763094	-2189	-106
GO:0004493	methylmalonyl-CoA epimerase activity	923	2955	936	1085	0.735147	-2032	-149
GO:0004495	mevaldate reductase activity	924	2749	937	1138	0.636222	-1825	-201
GO:0004496	mevalonate kinase activity	925	3079	938	1045	0.765675	-2154	-107
GO:0004499	N,N-dimethylaniline monooxygenase activity	928	337	939	847	0.0603984	591	92
GO:0004503	tyrosinase activity	931	3232	940	1142	0.827421	-2301	-202
GO:0004505	phenylalanine 4-monooxygenase activity	933	1347	941	848	0.152755	-414	93
GO:0004511	tyrosine 3-monooxygenase activity	938	2584	942	1206	0.562139	-1646	-264
GO:0004512	inositol-3-phosphate synthase activity	939	3160	943	1253	0.840685	-2221	-310
GO:0004514	nicotinate-nucleotide diphosphorylase (carboxylating) activity	941	1583	944	909	0.21097	-642	35
GO:0004515	nicotinate-nucleotide adenylyltransferase activity	942	1437	945	851	0.173849	-495	94
GO:0004516	nicotinate phosphoribosyltransferase activity	943	2832.5	946	1099	0.67522	-1889.5	-153
GO:0004517	nitric-oxide synthase activity	944	1473	947	852	0.182669	-529	95
GO:0004523	RNA-DNA hybrid ribonuclease activity	949	714	948	853	0.0612572	235	95
GO:0004525	ribonuclease III activity	950	1256	949	854	0.132812	-306	95
GO:0004527	exonuclease activity	952	230	950	855	0.0615448	722	95
GO:0004528	phosphodiesterase I activity	953	624	951	856	0.0616888	329	95
GO:0004529	exodeoxyribonuclease activity	954	232	952	858	0.0619774	722	94
GO:0004532	exoribonuclease activity	957	233	953	859	0.062122	724	94
GO:0004534	5'-3' exoribonuclease activity	958	769	954	860	0.0622667	189	94
GO:0004535	poly(A)-specific ribonuclease activity	959	257	955	861	0.0624116	702	94
GO:0004550	nucleoside diphosphate kinase activity	963	238	956	862	0.0625566	725	94
GO:0004553	hydrolase activity, hydrolyzing O-glycosyl compounds	191	241	957	863	0.0627019	-50	94
GO:0004556	alpha-amylase activity	966	3047	958	1166	0.781635	-2081	-208
GO:0004557	alpha-galactosidase activity	967	1741	959	866	0.255186	-774	93
GO:0004558	alpha-1,4-glucosidase activity	968	1311	960	1170	0.144699	-343	-210
GO:0004559	alpha-mannosidase activity	969	264	961	868	0.0634305	705	93
GO:0004560	alpha-L-fucosidase activity	970	2421	962	869	0.493456	-1451	93
GO:0004563	beta-N-acetylhexosaminidase activity	971	674	963	870	0.0637232	297	93
GO:0004565	beta-galactosidase activity	973	794	964	924	0.0718791	179	40
GO:0004566	beta-glucuronidase activity	974	2309	965	873	0.448856	-1335	92
GO:0004567	beta-mannosidase activity	975	2771	966	1119	0.646446	-1796	-153
GO:0004568	chitinase activity	29	866	967	875	0.0644577	-837	92
GO:0004571	mannosyl-oligosaccharide 1,2-alpha-mannosidase activity	977	409	968	876	0.0646052	568	92
GO:0004572	mannosyl-oligosaccharide 1,3-1,6-alpha-mannosidase activity	978	2403	969	878	0.486146	-1425	91
GO:0004573	Glc3Man9GlcNAc2 oligosaccharide glucosidase activity	979	2808	970	1235	0.663824	-1829	-265
GO:0004576	oligosaccharyl transferase activity	981	2081	971	879	0.364589	-1100	92
GO:0004577	N-acetylglucosaminyldiphosphodolichol N-acetylglucosaminyltransferase activity	982	2139	972	1130	0.385195	-1157	-158
GO:0004579	dolichyl-diphosphooligosaccharide-protein glycotransferase activity	984	2083	973	883	0.36529	-1099	90
GO:0004581	dolichyl-phosphate beta-glucosyltransferase activity	985	2954	974	1134	0.734649	-1969	-160
GO:0004582	dolichyl-phosphate beta-D-mannosyltransferase activity	986	2039	975	1036	0.35002	-1053	-61
GO:0004587	ornithine-oxo-acid transaminase activity	989	2807	976	1353	0.663352	-1818	-377
GO:0004588	orotate phosphoribosyltransferase activity	990	3074	977	1037	0.760511	-2084	-60
GO:0004590	orotidine-5'-phosphate decarboxylase activity	991	3076	978	1039	0.761803	-2085	-61
GO:0004591	oxoglutarate dehydrogenase (succinyl-transferring) activity	992	1351	979	888	0.153663	-359	91
GO:0004594	pantothenate kinase activity	993	1008	980	889	0.0855421	-15	91
GO:0004595	pantetheine-phosphate adenylyltransferase activity	994	2751	981	1141	0.637148	-1757	-160
GO:0004596	peptide alpha-N-acetyltransferase activity	995	270	982	892	0.0669867	725	90
GO:0004601	peroxidase activity	997	244	983	893	0.067137	753	90
GO:0004602	glutathione peroxidase activity	998	245	984	894	0.0672874	753	90
GO:0004605	phosphatidate cytidylyltransferase activity	1000	1590	985	896	0.21284	-590	89
GO:0004607	phosphatidylcholine-sterol O-acyltransferase activity	1001	3322	986	1210	0.869762	-2321	-224
GO:0004609	phosphatidylserine decarboxylase activity	1003	2202	987	952	0.408219	-1199	35
GO:0004610	phosphoacetylglucosamine mutase activity	1004	3106	988	1151	0.812198	-2102	-163
GO:0004611	phosphoenolpyruvate carboxykinase activity	1005	1718	989	898	0.248488	-713	91
GO:0004613	phosphoenolpyruvate carboxykinase (GTP) activity	1006	1720	990	899	0.249067	-714	91
GO:0004614	phosphoglucomutase activity	1007	837	991	900	0.0681937	170	91
GO:0004615	phosphomannomutase activity	1008	1887	992	902	0.29978	-879	90
GO:0004616	phosphogluconate dehydrogenase (decarboxylating) activity	1009	2956	993	1270	0.735644	-1947	-277
GO:0004617	phosphoglycerate dehydrogenase activity	1010	2853	994	1105	0.685271	-1843	-111
GO:0004618	phosphoglycerate kinase activity	1011	1816	995	1275	0.277645	-805	-280
GO:0004619	phosphoglycerate mutase activity	1012	1564	996	905	0.205936	-552	91
GO:0004620	phospholipase activity	1013	249	997	906	0.0691059	764	91
GO:0004621	glycosylphosphatidylinositol phospholipase D activity	1014	2975	998	1279	0.745131	-1961	-281
GO:0004622	lysophospholipase activity	1015	251	999	907	0.0692586	764	92
GO:0004623	phospholipase A2 activity	1016	252	1000	908	0.0694114	764	92
GO:0004629	phospholipase C activity	1017	253	1001	910	0.0697175	764	91
GO:0004630	phospholipase D activity	1018	461	1002	912	0.0700243	557	90
GO:0004631	phosphomevalonate kinase activity	1019	2896	1003	1172	0.706083	-1877	-169
GO:0004632	phosphopantothenate--cysteine ligase activity	1020	3026	1004	1062	0.770898	-2006	-58
GO:0004633	phosphopantothenoylcysteine decarboxylase activity	1021	2905	1005	1116	0.710479	-1884	-111
GO:0004634	phosphopyruvate hydratase activity	1022	510	1006	914	0.0703317	512	92
GO:0004637	phosphoribosylamine-glycine ligase activity	1023	3257	1007	1117	0.811658	-2234	-110
GO:0004638	phosphoribosylaminoimidazole carboxylase activity	1024	3031	1008	1025	0.752746	-2007	-17
GO:0004639	phosphoribosylaminoimidazolesuccinocarboxamide synthase activity	1025	3032	1009	1027	0.754042	-2007	-18
GO:0004641	phosphoribosylformylglycinamidine cyclo-ligase activity	1026	3258	1010	1120	0.813555	-2232	-110
GO:0004642	phosphoribosylformylglycinamidine synthase activity	1027	3209	1011	1072	0.783021	-2182	-61
GO:0004643	phosphoribosylaminoimidazolecarboxamide formyltransferase activity	1028	3060	1012	1237	0.788319	-2032	-225
GO:0004644	phosphoribosylglycinamide formyltransferase activity	1029	3259	1013	1125	0.816714	-2230	-112
GO:0004645	1,4-alpha-oligoglucan phosphorylase activity	1030	583	1014	920	0.0712582	447	94
GO:0004648	O-phospho-L-serine:2-oxoglutarate aminotransferase activity	1031	3248	1015	1241	0.88816	-2217	-226
GO:0004649	poly(ADP-ribose) glycohydrolase activity	1032	2906	1016	1132	0.710968	-1874	-116
GO:0004651	polynucleotide 5'-phosphatase activity	1033	1744	1017	1245	0.256066	-711	-228
GO:0004652	polynucleotide adenylyltransferase activity	1034	258.5	1018	921	0.0714132	775.5	97
GO:0004653	polypeptide N-acetylgalactosaminyltransferase activity	1035	261	1019	922	0.0715683	774	97
GO:0004654	polyribonucleotide nucleotidyltransferase activity	1036	3040	1020	1137	0.778048	-2004	-117
GO:0004655	porphobilinogen synthase activity	1037	2988	1021	1139	0.751658	-1951	-118
GO:0004656	procollagen-proline 4-dioxygenase activity	1038	882	1022	925	0.0720348	156	97
GO:0004657	proline dehydrogenase activity	1039	2499	1023	926	0.525765	-1460	97
GO:0004658	propionyl-CoA carboxylase activity	1040	1888	1024	927	0.300098	-848	97
GO:0004659	prenyltransferase activity	1041	285	1025	928	0.0725028	756	97
GO:0004660	protein farnesyltransferase activity	1042	2019	1026	930	0.343188	-977	96
GO:0004661	protein geranylgeranyltransferase activity	1043	1291	1027	932	0.140317	-248	95
GO:0004662	CAAX-protein geranylgeranyltransferase activity	1044	2319	1028	993	0.452752	-1275	35
GO:0004663	Rab geranylgeranyltransferase activity	1045	1459	1029	933	0.179213	-414	96
GO:0004666	prostaglandin-endoperoxide synthase activity	1046	1814	1030	1047	0.277034	-768	-17
GO:0004667	prostaglandin-D synthase activity	1047	1293	1031	936	0.140752	-246	95
GO:0004668	protein-arginine deiminase activity	1048	377	1032	937	0.0739159	671	95
GO:0004673	protein histidine kinase activity	1050	2149	1033	938	0.388805	-1099	95
GO:0004675	transmembrane receptor protein serine/threonine kinase activity	102	288	1034	939	0.0742318	-186	95
GO:0004676	3-phosphoinositide-dependent protein kinase activity	1051	3108	1035	1156	0.813244	-2057	-121
GO:0004677	DNA-dependent protein kinase activity	1052	2256	1036	1159	0.428486	-1204	-123
GO:0004679	AMP-activated protein kinase activity	1053	413	1037	941	0.0745484	640	96
GO:0004683	calmodulin-dependent protein kinase activity	1054	265	1038	942	0.0747069	789	96
GO:0004687	myosin light chain kinase activity	1056	1382	1039	944	0.160796	-326	95
GO:0004690	cyclic nucleotide-dependent protein kinase activity	1058	495	1040	945	0.0751835	563	95
GO:0004691	cAMP-dependent protein kinase activity	1059	815	1041	948	0.0756616	244	93
GO:0004692	cGMP-dependent protein kinase activity	1060	2230	1042	1338	0.418667	-1170	-296
GO:0004694	eukaryotic translation initiation factor 2alpha kinase activity	1062	782	1043	1594	0.213912	280	-551
GO:0004697	protein kinase C activity	1063	267	1044	951	0.0761412	796	93
GO:0004698	calcium-dependent protein kinase C activity	1064	268	1045	953	0.0764618	796	92
GO:0004699	calcium-independent protein kinase C activity	1065	1348	1046	955	0.152981	-283	91
GO:0004703	G protein-coupled receptor kinase activity	1066	421	1047	957	0.077105	645	90
GO:0004704	NF-kappaB-inducing kinase activity	1067	857	1048	958	0.0772663	210	90
GO:0004705	JUN kinase activity	1068	1941	1049	959	0.317183	-873	90
GO:0004706	JUN kinase kinase kinase activity	1069	269	1050	960	0.0775892	800	90
GO:0004707	MAP kinase activity	1070	271	1051	961	0.077751	799	90
GO:0004708	MAP kinase kinase activity	1071	295	1052	962	0.0779128	776	90
GO:0004709	MAP kinase kinase kinase activity	1072	273	1053	963	0.0780749	799	90
GO:0004711	ribosomal protein S6 kinase activity	1073	829	1054	964	0.0782371	244	90
GO:0004712	protein serine/threonine/tyrosine kinase activity	217	258.5	1055	965	0.0783996	-41.5	90
GO:0004715	non-membrane spanning protein tyrosine kinase activity	1074	276	1056	966	0.0785621	798	90
GO:0004719	protein-L-isoaspartate (D-aspartate) O-methyltransferase activity	1075	1636	1057	1068	0.225333	-561	-11
GO:0004720	protein-lysine 6-oxidase activity	1076	683	1058	967	0.0787249	393	91
GO:0004723	calcium-dependent protein serine/threonine phosphatase activity	1079	718	1059	969	0.0790508	361	90
GO:0004725	protein tyrosine phosphatase activity	1080	280	1060	970	0.0792141	800	90
GO:0004726	non-membrane spanning protein tyrosine phosphatase activity	1081	436	1061	971	0.0793775	645	90
GO:0004727	prenylated protein tyrosine phosphatase activity	1082	3172	1062	1196	0.847082	-2090	-134
GO:0004729	oxygen-dependent protoporphyrinogen oxidase activity	1083	2976	1063	1250	0.745632	-1893	-187
GO:0004731	purine-nucleoside phosphorylase activity	1084	1226	1064	974	0.126544	-142	90
GO:0004738	pyruvate dehydrogenase activity	1088	772	1065	975	0.0800328	316	90
GO:0004739	pyruvate dehydrogenase (acetyl-transferring) activity	1089	1566	1066	976	0.206463	-477	90
GO:0004740	pyruvate dehydrogenase (acetyl-transferring) kinase activity	1090	596	1067	977	0.0803615	494	90
GO:0004741	[pyruvate dehydrogenase (lipoamide)] phosphatase activity	1091	2376	1068	1258	0.475282	-1285	-190
GO:0004742	dihydrolipoyllysine-residue acetyltransferase activity	1092	2969	1069	1376	0.742129	-1877	-307
GO:0004743	pyruvate kinase activity	1093	2113	1070	979	0.375888	-1020	91
GO:0004747	ribokinase activity	1096	2857	1071	1485	0.687194	-1761	-414
GO:0004748	ribonucleoside-diphosphate reductase activity, thioredoxin disulfide as acceptor	1097	1486	1072	980	0.185907	-389	92
GO:0004749	ribose phosphate diphosphokinase activity	1098	667	1073	981	0.0810209	431	92
GO:0004750	D-ribulose-phosphate 3-epimerase activity	1099	3117	1074	1327	0.817961	-2018	-253
GO:0004751	ribose-5-phosphate isomerase activity	1100	3158	1075	1262	0.839621	-2058	-187
GO:0004753	saccharopine dehydrogenase activity	1101	2855	1076	1323	0.686232	-1754	-247
GO:0004756	selenide, water dikinase activity	1102	2116	1077	984	0.376956	-1014	93
GO:0004757	sepiapterin reductase activity	1103	2819	1078	1271	0.669035	-1716	-193
GO:0004758	serine C-palmitoyltransferase activity	1104	544	1079	985	0.0816829	560	94
GO:0004766	spermidine synthase activity	1106	2997	1080	1153	0.756193	-1891	-73
GO:0004767	sphingomyelin phosphodiesterase activity	1107	500	1081	986	0.0818489	607	95
GO:0004768	stearoyl-CoA 9-desaturase activity	1108	670	1082	987	0.082015	438	95
GO:0004769	steroid delta-isomerase activity	63	311	1083	988	0.0821813	-248	95
GO:0004771	sterol esterase activity	1109	313	1084	989	0.0823477	796	95
GO:0004772	sterol O-acyltransferase activity	1110	2095	1085	1280	0.369511	-985	-195
GO:0004774	succinate-CoA ligase activity	1111	1733	1086	990	0.252846	-622	96
GO:0004775	succinate-CoA ligase (ADP-forming) activity	1112	1738	1087	991	0.254307	-626	96
GO:0004776	succinate-CoA ligase (GDP-forming) activity	1113	1742	1088	992	0.255479	-629	96
GO:0004777	succinate-semialdehyde dehydrogenase (NAD+) activity	1114	2167	1089	1050	0.395345	-1053	39
GO:0004778	succinyl-CoA hydrolase activity	1115	2097	1090	1051	0.370217	-982	39
GO:0004779	sulfate adenylyltransferase activity	1116	2393	1091	994	0.482108	-1277	97
GO:0004781	sulfate adenylyltransferase (ATP) activity	1117	2395	1092	995	0.482914	-1278	97
GO:0004782	sulfinoalanine decarboxylase activity	1118	2861	1093	1109	0.68912	-1743	-16
GO:0004784	superoxide dismutase activity	1119	751	1094	997	0.0836853	368	97
GO:0004788	thiamine diphosphokinase activity	1120	3180	1095	1289	0.85136	-2060	-194
GO:0004790	thioether S-methyltransferase activity	1121	3241	1096	1173	0.84682	-2120	-77
GO:0004791	thioredoxin-disulfide reductase activity	1122	797	1097	1000	0.0841897	325	97
GO:0004792	thiosulfate sulfurtransferase activity	1123	1119	1098	1001	0.105419	4	97
GO:0004793	threonine aldolase activity	1124	1772	1099	1002	0.264354	-648	97
GO:0004796	thromboxane-A synthase activity	1126	2267	1100	1181	0.432675	-1141	-81
GO:0004797	thymidine kinase activity	1127	2270	1101	1183	0.433821	-1143	-82
GO:0004798	thymidylate kinase activity	1128	2074	1102	1003	0.36214	-946	99
GO:0004799	thymidylate synthase activity	1129	4087.5	1103	1365	0.938062	-2958.5	-262
GO:0004801	transaldolase activity	1131	3069	1104	1188	0.792963	-1938	-84
GO:0004802	transketolase activity	1132	2415	1105	1006	0.491013	-1283	99
GO:0004806	triglyceride lipase activity	1134	293	1106	1007	0.0853725	841	99
GO:0004807	triose-phosphate isomerase activity	1135	2949	1107	1522	0.732164	-1814	-415
GO:0004809	tRNA (guanine-N2-)-methyltransferase activity	1136	1418	1108	1008	0.169282	-282	100
GO:0004810	tRNA adenylyltransferase activity	1137	2958	1109	1448	0.73664	-1821	-339
GO:0004812	aminoacyl-tRNA ligase activity	1138	294	1110	1010	0.0858819	844	100
GO:0004813	alanine-tRNA ligase activity	1139	1336	1111	1011	0.15027	-197	100
GO:0004814	arginine-tRNA ligase activity	1140	1789	1112	1012	0.269451	-649	100
GO:0004815	aspartate-tRNA ligase activity	1141	2106	1113	1013	0.373401	-965	100
GO:0004816	asparagine-tRNA ligase activity	1142	2218	1114	1014	0.414173	-1076	100
GO:0004817	cysteine-tRNA ligase activity	1143	2457	1115	1015	0.50824	-1314	100
GO:0004818	glutamate-tRNA ligase activity	1144	2140	1116	1075	0.385555	-996	41
GO:0004819	glutamine-tRNA ligase activity	1145	1906	1117	1018	0.305847	-761	99
GO:0004820	glycine-tRNA ligase activity	1146	2929	1118	1204	0.722267	-1783	-86
GO:0004821	histidine-tRNA ligase activity	1147	2065	1119	1077	0.359004	-918	42
GO:0004822	isoleucine-tRNA ligase activity	1148	2336	1120	1021	0.459414	-1188	99
GO:0004823	leucine-tRNA ligase activity	1149	1831	1121	1023	0.282251	-682	98
GO:0004824	lysine-tRNA ligase activity	1150	3048	1122	1330	0.782148	-1898	-208
GO:0004825	methionine-tRNA ligase activity	1151	3288	1123	1213	0.871612	-2137	-90
GO:0004826	phenylalanine-tRNA ligase activity	1152	1298	1124	1026	0.141843	-146	98
GO:0004827	proline-tRNA ligase activity	1153	2486	1125	1145	0.520309	-1333	-20
GO:0004828	serine-tRNA ligase activity	1154	2509	1126	1146	0.529981	-1355	-20
GO:0004829	threonine-tRNA ligase activity	1155	1702	1127	1084	0.243881	-547	43
GO:0004830	tryptophan-tRNA ligase activity	1156	2034	1128	1029	0.348306	-878	99
GO:0004831	tyrosine-tRNA ligase activity	1157	2346	1129	1030	0.463356	-1189	99
GO:0004832	valine-tRNA ligase activity	1158	2078	1130	1031	0.363538	-920	99
GO:0004835	tubulin-tyrosine ligase activity	1160	3041	1131	1393	0.778559	-1881	-262
GO:0004839	ubiquitin activating enzyme activity	1162	1838	1132	1032	0.284413	-676	100
GO:0004844	uracil DNA N-glycosylase activity	1165	1446	1133	1090	0.176034	-281	43
GO:0004849	uridine kinase activity	1167	1506	1134	1033	0.190945	-339	101
GO:0004850	uridine phosphorylase activity	1168	2419	1135	1284	0.492641	-1251	-149
GO:0004852	uroporphyrinogen-III synthase activity	1169	2475	1136	1034	0.515715	-1306	102
GO:0004853	uroporphyrinogen decarboxylase activity	1170	3125	1137	1400	0.822165	-1955	-263
[truncated: 2,720 more rows]
