# Supplementary material for: bootGSEA: a bootstrap and rank aggregation pipeline for multi-study and multi-omics enrichment analyses
Source: Front Bioinform. 2024 Apr 3;4:1380928. doi: 10.3389/fbinf.2024.1380928 (PMC11021641; doi:10.3389/fbinf.2024.1380928)
Supplement: Supplementary file 3 [file Table1.XLSX]

## Sheet: Sheet1
Name	Term	Ori_Score	Boot_Score
GO:0042626	ATPase-coupled transmembrane transporter activity	4.53327e-09	4.39793e-08
GO:0099529	neurotransmitter receptor activity involved in regulation of postsynaptic membrane potential	6.09555e-07	1.31537e-05
GO:0005231	excitatory extracellular ligand-gated ion channel activity	7.78359e-07	4.85216e-06
GO:0015399	primary active transmembrane transporter activity	8.05243e-07	7.79326e-11
GO:0098772	molecular function regulator activity	9.51008e-07	1.01489e-06
GO:0008528	G protein-coupled peptide receptor activity	1.70893e-05	5.57657e-06
GO:0022824	transmitter-gated ion channel activity	1.95792e-05	4.20481e-06
GO:0022835	transmitter-gated channel activity	2.03078e-05	4.41242e-06
GO:0030546	signaling receptor activator activity	2.75323e-05	1.54693e-07
GO:0030545	signaling receptor regulator activity	3.8128e-05	1.04444e-07
GO:0004497	monooxygenase activity	3.95785e-05	5.10888e-08
GO:0048018	receptor ligand activity	4.47958e-05	3.76688e-07
GO:0015276	ligand-gated ion channel activity	5.7413e-05	5.94898e-06
GO:0032559	adenyl ribonucleotide binding	5.77994e-05	3.65932e-07
GO:0022834	ligand-gated channel activity	6.19154e-05	6.25001e-06
GO:0030554	adenyl nucleotide binding	6.28894e-05	1.33836e-07
GO:0038023	signaling receptor activity	0.00011335	1.33991e-06
GO:0060089	molecular transducer activity	0.000120378	1.54469e-06
GO:0001664	G protein-coupled receptor binding	0.000144322	4.08077e-09
GO:0001848	complement binding	0.000147525	1.40131e-06
GO:0097367	carbohydrate derivative binding	0.000165931	1.73248e-06
GO:0140657	ATP-dependent activity	0.000168659	4.20481e-06
GO:0008083	growth factor activity	0.000177775	9.16665e-07
GO:0098960	postsynaptic neurotransmitter receptor activity	0.000187211	1.62241e-05
GO:0008009	chemokine activity	0.000217491	5.83244e-08
GO:0005524	ATP binding	0.000243617	2.07757e-07
GO:0016491	oxidoreductase activity	0.000246139	2.97289e-10
GO:0019207	kinase regulator activity	0.000324849	9.101e-07
GO:0042802	identical protein binding	0.000330982	1.58336e-06
GO:0005126	cytokine receptor binding	0.000364307	5.37954e-06
GO:0070330	aromatase activity	0.000401653	5.00851e-06
GO:0048020	CCR chemokine receptor binding	0.000420807	2.66545e-07
GO:0036094	small molecule binding	0.000440574	4.18216e-07
GO:0019956	chemokine binding	0.000449595	2.88978e-07
GO:0019829	ATPase-coupled cation transmembrane transporter activity	0.000487597	5.3187e-07
GO:0033293	monocarboxylic acid binding	0.000515982	1.41649e-05
GO:0022836	gated channel activity	0.0005301	1.3438e-05
GO:0016712	oxidoreductase activity, acting on paired donors, with incorporation or reduction of molecular oxygen, reduced flavin or flavoprotein as one donor, and incorporation of one atom of oxygen	0.000570662	1.15661e-05
GO:0004029	aldehyde dehydrogenase (NAD+) activity	0.000579507	5.92403e-07
GO:0140359	ABC-type transporter activity	0.00064429	4.62813e-06
GO:1901681	sulfur compound binding	0.000807276	7.99572e-06
GO:0001637	G protein-coupled chemoattractant receptor activity	0.000808818	3.5386e-06
GO:0051087	chaperone binding	0.000813931	1.74088e-05
GO:0004950	chemokine receptor activity	0.000834246	3.62824e-06
GO:0140375	immune receptor activity	0.00104889	5.37954e-06
GO:0042379	chemokine receptor binding	0.00105142	5.98694e-08
GO:1901265	nucleoside phosphate binding	0.00105142	2.28409e-06
GO:0000166	nucleotide binding	0.00106529	2.2199e-06
GO:0005216	ion channel activity	0.00130879	9.80689e-06
GO:0033218	amide binding	0.00130879	1.18623e-05
GO:0015108	chloride transmembrane transporter activity	0.00135532	7.03306e-06
GO:0016709	oxidoreductase activity, acting on paired donors, with incorporation or reduction of molecular oxygen, NAD(P)H as one donor, and incorporation of one atom of oxygen	0.00137204	6.10558e-06
GO:0001653	peptide receptor activity	0.00137925	1.08136e-05
GO:0019957	C-C chemokine binding	0.00138547	3.05675e-06
GO:0005102	signaling receptor binding	0.0014494	7.87445e-09
GO:0016493	C-C chemokine receptor activity	0.00169184	1.14777e-05
GO:0005504	fatty acid binding	0.00171938	1.57172e-05
GO:0001846	opsonin binding	0.00173929	1.04817e-05
